# Supplementary material for: Bidirectional Comparisons Revealed Functional Patterns in Interaction between Salmonella enterica and Plants
Source: Plants (Basel). 2024 Jan 30;13(3):414. doi: 10.3390/plants13030414 (PMC10857149; doi:10.3390/plants13030414)
Supplement: Supplementary file 1 [file plants-13-00414-s001.zip]

Archive with 2 entries (2 files):
- Han et al., supplementary files_Plants_R1/Han et al., supplementary figures_R1.pdf
- Han et al., supplementary files_Plants_R1/Han et al., supplementary tables_R1.xlsx
