# Supplementary material for: Bidirectional Comparisons Revealed Functional Patterns in Interaction between Salmonella enterica and Plants
Source: Plants (Basel). 2024 Jan 30;13(3):414. doi: 10.3390/plants13030414 (PMC10857149; doi:10.3390/plants13030414)
Supplement: Supplementary file 1 [file plants-13-00414-s001.zip › Han et al., supplementary files_Plants_R1/Han et al., supplementary tables_R1.xlsx]

## Sheet: S1 Tomato RNA-Seq
Supplementary Table S1: Differentially expressed genes in tomato plants inoculated with S. Typhimurium 14028s
Conditions	Tomato_id	log2FC	Adj. p-value	Arabidopsis_Locus_id	Arabidopsis_gene	Gene_Function
upregulated (2h)	SlT02G019390	3.77798	3.49649e-07	AT4G22030		F-box protein with a domain protein
	SlT04G014640	2.78132	0.000782362	AT5G61890		Integrase-type DNA-binding superfamily protein
	SlT04G005330	1.89563	1.87856e-05	AT5G13330	Rap2.6L	related to AP2 6l
	SlT01G012170	1.67708	0.000782362	AT1G71520		Integrase-type DNA-binding superfamily protein
	SlT01G035840	1.64972	1.79905e-08	AT2G14960	GH3.1	Auxin-responsive GH3 family protein
	SlT01G025440	1.64873	0.000178428	AT1G01470	LEA14	Late embryogenesis abundant protein
	SlT05G010450	1.46476	0.00267073	AT5G47650	NUDT2	nudix hydrolase homolog 2
	SlT10G003050	1.45507	0.000367328	AT2G42560		late embryogenesis abundant domain-containing protein / LEA domain-containing protein
	SlT02G029100	1.43392	9.32463e-05	AT4G36950	MAPKKK21	mitogen-activated protein kinase kinase kinase 21
	SlT10G019010	1.42412	3.56012e-09
	SlT11G023130	1.41286	0.000494603	AT2G37430	ZAT11	C2H2 and C2HC zinc fingers superfamily protein
	SlT12G000510	1.36467	0.000112979	AT1G33260		Protein kinase superfamily protein
	SlT02G015490	1.35238	0.000912568	AT4G18650		transcription factor-like protein
	SlT02G017740	1.34729	0.000136614	AT1G11220		cotton fiber, putative (DUF761)
	SlT04G010240	1.34532	0.00160839	AT2G02010	GAD4	glutamate decarboxylase 4
	SlT08G002860	1.34251	2.39126e-05	AT5G51990	CBF4	C-repeat-binding factor 4
	SlT04G000410	1.34165	0.00263469	AT1G69260	AFP1	ABI five binding protein
	SlT01G039120	1.32949	0.000798961	AT3G61430	PIP1A	plasma membrane intrinsic protein 1A
	SlT05G001700	1.32596	0.00274165	AT4G20140	GSO1	Leucine-rich repeat transmembrane protein kinase
	SlT03G021750	1.31294	0.00295587
	SlT09G021710	1.24536	0.00162735	AT5G43650	BHLH92	basic helix-loop-helix (bHLH) DNA-binding superfamily protein
	SlT04G021530	1.21644	1.03175e-06	AT4G24380		dihydrofolate reductase
	SlT08G021690	1.20078	0.00364703
	SlT11G004060	1.19766	4.27013e-06
	SlT04G020460	1.19579	0.00410996	AT1G22170		Phosphoglycerate mutase family protein
	SlT06G016790	1.18325	0.000112979	AT1G64980	CDI	Nucleotide-diphospho-sugar transferases superfamily protein
	SlT04G024230	1.17285	3.56012e-09	AT1G45249	ABF2	abscisic acid responsive elements-binding factor 2
	SlT02G015470	1.15526	0.0041628
	SlT02G018770	1.15405	0.0041628	AT4G21200	GA2OX8	gibberellin 2-oxidase 8
	SlT02G019550	1.14905	7.84743e-06	AT4G22120		ERD (early-responsive to dehydration stress) family protein
	SlT06G021780	1.14311	0.00263469	AT1G76650	CML38	calmodulin-like 38
	SlT12G006470	1.14246	0.00255054	AT5G55180		O-Glycosyl hydrolases family 17 protein
	SlT03G029150	1.11929	1.00697e-05	AT5G52450		MATE efflux family protein
	SlT09G001920	1.10869	0.000527183	AT2G37040	PAL1	PHE ammonia lyase 1
	SlT06G025360	1.10235	0.000604327	AT2G30490	C4H	cinnamate-4-hydroxylase
	SlT02G026400	1.099	0.00623915	AT3G29000		Calcium-binding EF-hand family protein
	SlT06G026920	1.09515	0.00670688	AT3G22600		Bifunctional inhibitor/lipid-transfer protein/seed storage 2S albumin superfamily protein
	SlT11G019800	1.08091	0.00322147	AT5G22250	CAF1b	Polynucleotidyl transferase, ribonuclease H-like superfamily protein
	SlT06G017650	1.05981	0.00100059	AT3G21240	4CL2	4-coumarate:CoA ligase 2
	SlT01G019970	1.05249	0.00584925	AT2G31945		transmembrane protein
	SlT04G027530	1.04662	0.000527183	AT1G20440	COR47	cold-regulated 47
	SlT07G014010	1.02932	0.00137539	AT5G48230	ACAT2	acetoacetyl-CoA thiolase 2
	SlT05G013520	1.00756	0.00020017	AT2G05940	RIPK	Protein kinase superfamily protein
	SlT10G004940	1.00565	0.00331179	AT4G01250	WRKY22	WRKY family transcription factor
	SlT02G020890	1.00368	0.000782362	AT2G17480	MLO8	Seven transmembrane MLO family protein
	SlT01G038040	1.00183	0.00627075	AT2G21620	RD2	Adenine nucleotide alpha hydrolases-like superfamily protein
	SlT07G015730	0.988287	0.0108995	AT2G32510	MAPKKK17	mitogen-activated protein kinase kinase kinase 17
	SlT02G014110	0.983863	0.00773963	AT4G18170	WRKY28	WRKY DNA-binding protein 28
	SlT06G022540	0.975301	0.00813709	AT1G08250	ADT6	arogenate dehydratase 6
	SlT01G028850	0.975291	0.000932205	AT3G05290	PNC1	peroxisomal adenine nucleotide carrier 1
	SlT06G023890	0.971254	0.00773963	AT5G02500	HSC70-1	heat shock cognate protein 70-1
	SlT03G028150	0.966874	0.000782362	AT3G21240	4CL2	4-coumarate:CoA ligase 2
	SlT03G001640	0.965067	0.00167617	AT1G61260		cotton fiber (DUF761)
	SlT01G025400	0.955988	6.83074e-06	AT4G01250	WRKY22	WRKY family transcription factor
	SlT03G025700	0.946378	0.00274165	AT5G07920	DGK1	diacylglycerol kinase1
	SlT07G012010	0.931329	0.000782362	AT1G19180	JAZ1	jasmonate-zim-domain protein 1
	SlT06G025350	0.929859	0.00584925	AT2G30490	C4H	cinnamate-4-hydroxylase
	SlT03G026440	0.927861	3.56012e-09	AT5G62470	MYB96	myb domain protein 96
	SlT03G001270	0.917014	0.000214913	AT1G28590		GDSL-like Lipase/Acylhydrolase superfamily protein
	SlT05G001360	0.909993	0.00201007	AT3G48180		CDP-diacylglycerol-glycerol-3-phosphate 3-phosphatidyltransferase
	SlT06G020190	0.90834	0.00323327	AT1G17860		Kunitz family trypsin and protease inhibitor protein
	SlT04G019560	0.90721	0.000483573	AT1G71697	CK1	choline kinase 1
	SlT01G025450	0.904583	0.000617562	AT2G46140		Late embryogenesis abundant protein
	SlT08G019320	0.902117	0.0137822	AT5G47230	ERF5	ethylene responsive element binding factor 5
	SlT03G027500	0.895577	0.000126257	AT1G80610		hypothetical protein AT1G80610
	SlT10G000540	0.887773	0.00758503	AT4G21510	FBS2	F-box family protein
	SlT01G031840	0.881374	0.00939103	AT1G59740		Major facilitator superfamily protein
	SlT09G022410	0.876044	0.0154051	AT3G23250	MYB15	myb domain protein 15
	SlT04G010560	0.875543	0.00260808	AT1G34320		Ikzf5 (DUF668)
	SlT12G000350	0.871849	0.000798961	AT4G27290		S-locus lectin protein kinase family protein
	SlT12G000400	0.862049	0.000399906	AT5G48150	PAT1	GRAS family transcription factor
	SlT07G022440	0.852102	3.56012e-09	AT5G48150	PAT1	GRAS family transcription factor
	SlT01G024850	0.848515	7.84743e-06	AT1G01710		acyl-CoA thioesterase II
	SlT06G022000	0.84322	0.00436081	AT3G44260	CAF1a	Polynucleotidyl transferase, ribonuclease H-like superfamily protein
	SlT02G020990	0.84263	0.00075519	AT4G35500		Protein kinase superfamily protein
	SlT01G037460	0.835949	0.000555521	AT3G18950		Transducin/WD40 repeat-like superfamily protein
	SlT05G020580	0.829389	0.00119102
	SlT01G016550	0.82636	0.0153227	AT1G08830	CSD1	copper/zinc superoxide dismutase 1
	SlT04G025060	0.815141	0.019276	AT5G42650	AOS	allene oxide synthase
	SlT07G017860	0.809009	0.00100059	AT4G28140		Integrase-type DNA-binding superfamily protein
	SlT03G016870	0.800217	0.00602001	AT5G51190		Integrase-type DNA-binding superfamily protein
	SlT09G023330	0.79904	4.75602e-05	AT3G23920	BAM1	beta-amylase 1
	SlT04G021330	0.792783	0.0076438	AT2G14095		hypothetical protein AT2G14095
	SlT10G001220	0.792038	2.61837e-12	AT1G50640	ERF3	ethylene responsive element binding factor 3
	SlT02G015930	0.788647	0.0113988	AT4G18550	DSEL	alpha/beta-Hydrolases superfamily protein
	SlT08G015230	0.785034	0.0239599
	SlT01G024230	0.782186	0.000241339	AT4G00240	PLDBETA2	phospholipase D beta 2
	SlT06G019770	0.779315	0.0186537	AT3G48240		Octicosapeptide/Phox/Bem1p family protein
	SlT12G020940	0.779116	0.00274165	AT1G20510	OPCL1	OPC-8:0 CoA ligase1
	SlT05G000650	0.771102	0.010939	AT1G60190	PUB19	ARM repeat superfamily protein
	SlT04G000530	0.768225	0.00134496	AT2G03440	NRP1	nodulin-related protein 1
	SlT01G002010	0.763079	0.0252216	AT2G35930	PUB23	plant U-box 23
	SlT12G003230	0.759827	0.0128485	AT1G19110		inter-alpha-trypsin inhibitor heavy chain-like protein
	SlT12G000980	0.754839	0.00295117	AT5G42570		B-cell receptor-associated 31-like protein
	SlT08G016750	0.753311	0.0251656	AT4G19210	ABCE2	RNAse l inhibitor protein 2
	SlT08G011610	0.750395	0.0116691	AT5G12010		nuclease
	SlT02G031050	0.747692	0.00241583	AT1G47056	VFB1	VIER F-box protein 1
	SlT04G027290	0.747239	0.0180217	AT1G76070		hypothetical protein AT1G76070
	SlT12G003050	0.746302	0.0270481	AT5G12010		nuclease
	SlT01G018280	0.744209	0.0275859	AT1G03220		Eukaryotic aspartyl protease family protein
	SlT06G023150	0.743652	0.0194511	AT5G18150		Methyltransferase-related protein
	SlT02G022220	0.740582	0.0117417	AT4G36010		Pathogenesis-related thaumatin superfamily protein
	SlT12G002450	0.739708	0.00432445	AT5G11590	TINY2	Integrase-type DNA-binding superfamily protein
	SlT01G039600	0.738384	0.00200512	AT2G17840	ERD7	Senescence/dehydration-associated protein-like protein
	SlT12G018180	0.736784	0.0154051	AT5G41210	GSTT1	glutathione S-transferase THETA 1
	SlT01G026560	0.730987	0.0156878	AT2G46680	HB-7	homeobox 7
	SlT08G012300	0.728985	0.0241521	AT5G26030	FC1	ferrochelatase 1
	SlT07G020490	0.724623	0.0192394	AT1G53590	NTMC2T6.1	Calcium-dependent lipid-binding (CaLB domain) family protein
	SlT05G000160	0.723644	0.0247452	AT1G23390		Kelch repeat-containing F-box family protein
	SlT07G016740	0.721475	0.0166388	AT4G27280		Calcium-binding EF-hand family protein
	SlT04G018660	0.720626	0.0101672	AT5G09800		ARM repeat superfamily protein
	SlT11G023040	0.713408	0.00158906	AT2G39380	EXO70H2	exocyst subunit exo70 family protein H2
	SlT05G000270	0.709754	0.00747658	AT1G70420		DNA ligase-like protein, putative (DUF1645)
	SlT11G001060	0.707418	0.0310507	AT5G37490		ARM repeat superfamily protein
	SlT03G032480	0.705316	0.0180217	AT1G17420	LOX3	lipoxygenase 3
	SlT06G001890	0.70418	0.0294068	AT5G48800		Phototropic-responsive NPH3 family protein
	SlT06G008310	0.704157	0.0180709
	SlT08G013330	0.703952	0.028015	AT5G11590	TINY2	Integrase-type DNA-binding superfamily protein
	SlT08G018280	0.702659	0.000798961	AT2G35290		hypothetical protein AT2G35290
	SlT02G023380	0.700651	0.0316631	AT3G50900		hypothetical protein AT3G50900
	SlT04G015040	0.697902	0.0236429	AT2G21940	SK1	shikimate kinase 1
	SlT08G015170	0.696466	0.0119372	AT2G39030	NATA1	Acyl-CoA N-acyltransferases (NAT) superfamily protein
	SlT01G029290	0.691444	0.00584925	AT1G09070	SRC2	soybean gene regulated by cold-2
	SlT07G002740	0.684673	0.0180099	AT1G15710		prephenate dehydrogenase family protein
	SlT08G002190	0.68065	0.0310507	AT4G17615	CBL1	calcineurin B-like protein 1
	SlT09G021720	0.68014	0.00856964	AT1G04270	RPS15	cytosolic ribosomal protein S15
	SlT10G021750	0.679342	0.0111139	AT3G11820	SYP121	syntaxin of plants 121
	SlT09G001910	0.679216	0.0150073	AT2G37040	PAL1	PHE ammonia lyase 1
	SlT08G022570	0.676172	0.0180217	AT4G11280	ACS6	1-aminocyclopropane-1-carboxylic acid (acc) synthase 6
	SlT04G022200	0.674789	0.0265657	AT1G69700	HVA22C	HVA22 homologue C
	SlT11G022550	0.673624	0.00503386	AT4G15093	LigB	catalytic LigB subunit of aromatic ring-opening dioxygenase family
	SlT07G015710	0.664209	0.0363413	AT5G55090	MAPKKK15	mitogen-activated protein kinase kinase kinase 15
	SlT03G000640	0.662438	1.90985e-05	AT3G23250	MYB15	myb domain protein 15
	SlT01G018080	0.661811	0.0135701	AT4G14220	RHF1A	RING-H2 group F1A
	SlT07G013860	0.660593	0.0289751	AT5G55980		serine-rich protein-like protein
	SlT12G003290	0.658098	0.0364276	AT1G19180	JAZ1	jasmonate-zim-domain protein 1
	SlT02G009240	0.650807	0.0344254	AT4G36950	MAPKKK21	mitogen-activated protein kinase kinase kinase 21
	SlT08G021620	0.64371	0.00272897	AT4G11660	AT-HSFB2B	winged-helix DNA-binding transcription factor family protein
	SlT07G006120	0.642578	0.0289801	AT5G57150		basic helix-loop-helix (bHLH) DNA-binding superfamily protein
	SlT01G020090	0.640696	0.0306425	AT2G44380		Cysteine/Histidine-rich C1 domain family protein
	SlT03G013170	0.640605	0.0384888	AT5G15240		Transmembrane amino acid transporter family protein
	SlT08G017220	0.63941	0.0172176	AT4G19120	ERD3	S-adenosyl-L-methionine-dependent methyltransferases superfamily protein
	SlT05G020110	0.634858	0.00178609	AT2G40140	CZF1	zinc finger (CCCH-type) family protein
	SlT09G001990	0.624617	0.0371065	AT2G37010	NAP12	non-intrinsic ABC protein 12
	SlT02G008600	0.623659	0.0392201	AT5G37740		Calcium-dependent lipid-binding (CaLB domain) family protein
	SlT02G023360	0.623107	0.00186147	AT3G50910		netrin receptor DCC
	SlT06G017450	0.622691	0.0214517	AT1G80840	WRKY40	WRKY DNA-binding protein 40
	SlT01G026450	0.618855	0.00137539	AT1G76390	PUB43	ARM repeat superfamily protein
	SlT01G021120	0.618802	0.0364276	AT5G13700	PAO1	polyamine oxidase 1
	SlT11G001560	0.617507	0.00788164	AT3G44190		FAD/NAD(P)-binding oxidoreductase family protein
	SlT03G018810	0.609497	0.0424779	AT3G11410	PP2CA	protein phosphatase 2CA
	SlT03G016000	0.606639	0.00773963	AT5G62350		Plant invertase/pectin methylesterase inhibitor superfamily protein
	SlT04G024670	0.605738	0.0282722	AT4G11800		Calcineurin-like metallo-phosphoesterase superfamily protein
	SlT03G015400	0.602958	0.0105663	AT5G53050		alpha/beta-Hydrolases superfamily protein
	SlT02G024660	0.601224	0.0442551	AT1G66880		Protein kinase superfamily protein
	SlT10G001050	0.601104	0.0306425	AT4G25434	NUDT10	nudix hydrolase homolog 10
	SlT08G015210	0.596993	0.0445162	AT2G39030	NATA1	Acyl-CoA N-acyltransferases (NAT) superfamily protein
	SlT02G011600	0.596318	0.0189633	AT1G30620	MUR4	NAD(P)-binding Rossmann-fold superfamily protein
	SlT07G019840	0.596225	0.0119372	AT1G06520	GPAT1	glycerol-3-phosphate acyltransferase 1
	SlT12G023870	0.595851	0.0380012
	SlT08G001320	0.594422	0.0303152	AT4G31550	WRKY11	WRKY DNA-binding protein 11
	SlT06G023520	0.592719	0.000761456	AT5G59730	EXO70H7	exocyst subunit exo70 family protein H7
	SlT01G017490	0.592489	0.0451683	AT1G02400	GA2OX6	gibberellin 2-oxidase 6
downregulated (2h)	SlT06G017770	-0.585518	0.0133374	AT5G61840	GUT1	Exostosin family protein
	SlT03G022990	-0.586046	0.0375173	AT5G56040		Leucine-rich receptor-like protein kinase family protein
	SlTUNG008180	-0.59774	0.0394359	AT5G20810		SAUR-like auxin-responsive protein family
	SlT11G007500	-0.601026	0.015119	AT3G06240		F-box family protein
	SlT12G016280	-0.605779	0.0310507	AT1G52140		Avr9/Cf-9 rapidly elicited protein
	SlT08G018150	-0.611531	0.0355696
	SlT07G003650	-0.61583	0.0248195	AT3G14730		Pentatricopeptide repeat (PPR) superfamily protein
	SlT02G017930	-0.617283	0.00158906	AT1G61350		ARM repeat superfamily protein
	SlT07G000110	-0.627093	0.0293756	AT5G51350	MOL1	Leucine-rich repeat transmembrane protein kinase family protein
	SlT12G020800	-0.627566	0.0323512	AT5G42200		RING/U-box superfamily protein
	SlT06G013490	-0.62813	0.0318088
	SlTUNG006210	-0.635914	0.00561146	AT2G17110		DNA-directed RNA polymerase subunit beta, putative (DUF630 and DUF632)
	SlT09G006410	-0.636455	0.000399906	AT2G38120	AUX1	Transmembrane amino acid transporter family protein
	SlT04G003380	-0.637287	0.00751242	AT5G23280		TCP family transcription factor
	SlT05G008210	-0.641704	0.0327697	AT1G24480		S-adenosyl-L-methionine-dependent methyltransferases superfamily protein
	SlT12G003850	-0.648872	0.0192926	AT5G11090		serine-rich protein-like protein
	SlT09G001730	-0.653556	0.00534357	AT3G09770	LOG2	RING/U-box superfamily protein
	SlT12G020790	-0.664817	0.0289801	AT1G76020		Thioredoxin superfamily protein
	SlT02G027860	-0.66777	0.0306425	AT5G38710		Methylenetetrahydrofolate reductase family protein
	SlT01G031150	-0.668479	0.0158511
	SlT07G001270	-0.679734	0.015119	AT2G23950		Leucine-rich repeat protein kinase family protein
	SlT01G030780	-0.703924	0.0228095	AT1G09380	UMAMIT25	nodulin MtN21 /EamA-like transporter family protein
	SlT05G006180	-0.710995	0.0151163	AT1G69160		suppressor
	SlT02G017320	-0.715717	0.0133374	AT1G61050		alpha 1,4-glycosyltransferase family protein
	SlT01G027090	-0.74503	0.0076438	AT2G26690		Major facilitator superfamily protein
	SlT04G001290	-0.77027	0.00503386	AT1G25440	BBX15	B-box type zinc finger protein with CCT domain-containing protein
	SlT02G017460	-0.79225	0.0202512	AT1G11120		CTTNBP 2 amino-terminal-like protein
	SlT10G016470	-0.796331	0.0180217	AT2G17230	EXL5	EXORDIUM like 5
	SlT01G031040	-0.842087	0.0187402	AT5G23960	TPS21	terpene synthase 21
	SlT11G019420	-0.862383	0.0116691	AT3G14470		NB-ARC domain-containing disease resistance protein
	SlT05G005370	-0.908362	0.00255054	AT5G16000	NIK1	NSP-interacting kinase 1
	SlT02G019120	-0.968908	0.00701341	AT1G11700		senescence regulator (Protein of unknown function, DUF584)
	SlT06G001340	-1.01834	0.00504075	AT2G30230		6,7-dimethyl-8-ribityllumazine synthase
	SlT01G018360	-1.02204	0.00584304	AT3G06145		RING zinc finger protein
	SlT07G002210	-1.03126	0.000216737	AT1G21270	WAK2	wall-associated kinase 2
	SlT08G011950	-1.04421	0.00602001	AT2G46210	SLD2	Fatty acid/sphingolipid desaturase
	SlT07G001770	-1.18197	0.00282547	AT5G57685	GDU3	glutamine dumper 3
	SlT08G020880	-1.46853	0.000921648	AT4G22790		MATE efflux family protein
	SlT03G022560	-1.49963	3.98706e-09	AT4G12690		DUF868 family protein (DUF868)
upregulated (24h)	SlT11G000860	5.99556	1.94325e-09
	SlT11G022970	5.86695	1.02815e-07	AT4G29990		Leucine-rich repeat transmembrane protein kinase protein
	SlT12G024640	5.842	4.28978e-08	AT3G12120	FAD2	fatty acid desaturase 2
	SlT12G024660	5.82197	2.07029e-08	AT3G12120	FAD2	fatty acid desaturase 2
	SlT07G020120	5.82106	8.22601e-07	AT1G78410		VQ motif-containing protein
	SlT01G004510	5.58952	1.52427e-06	AT3G43740		Leucine-rich repeat (LRR) family protein
	SlT04G004770	5.5112	3.5153e-06	AT2G39518		Uncharacterized protein family (UPF0497)
	SlT12G016980	5.48823	2.85964e-05	AT3G12120	FAD2	fatty acid desaturase 2
	SlT04G008660	5.44238	1.95383e-09	AT3G12120	FAD2	fatty acid desaturase 2
	SlT07G020130	5.33219	5.90924e-05	AT4G15050		NEP-interacting protein, putative (DUF239)
	SlT05G011880	5.30594	4.21164e-07	AT2G43000	NAC042	NAC domain containing protein 42
	SlT12G005720	5.2983	0.000220869	AT1G45616	RLP6	receptor like protein 6
	SlT03G002410	5.16913	2.59908e-06	AT4G11070	WRKY41	WRKY family transcription factor
	SlT09G005950	5.1429	2.79967e-05	AT1G15710		prephenate dehydrogenase family protein
	SlT06G017520	5.05608	4.28978e-08
	SlT04G004060	5.04607	0.000156887
	SlT08G021050	4.95687	1.28507e-05	AT5G67360	ARA12	Subtilase family protein
	SlT10G018160	4.93405	7.51881e-06	AT2G40890	CYP98A3	cytochrome P450, family 98, subfamily A, polypeptide 3
	SlT02G007590	4.92399	0.000185356	AT5G25610	RD22	BURP domain-containing protein
	SlT01G020080	4.82424	1.94325e-09	AT2G44380		Cysteine/Histidine-rich C1 domain family protein
	SlT08G020080	4.80749	7.09132e-05	AT4G12520		Bifunctional inhibitor/lipid-transfer protein/seed storage 2S albumin superfamily protein
	SlT12G018700	4.78698	0.000841374	AT5G62180	CXE20	carboxyesterase 20
	SlT01G002530	4.76365	2.87587e-06	AT1G70520	CRK2	cysteine-rich RLK (RECEPTOR-like protein kinase) 2
	SlT01G020120	4.75883	6.90354e-08	AT2G44380		Cysteine/Histidine-rich C1 domain family protein
	SlT01G004620	4.75355	0.000173966	AT4G13810	RLP47	receptor like protein 47
	SlT11G020250	4.75293	3.77571e-06	AT1G61560	MLO6	Seven transmembrane MLO family protein
	SlT12G024670	4.73654	2.35447e-05	AT1G02205	CER1	Fatty acid hydroxylase superfamily
	SlT01G007970	4.6996	0.000381622
	SlT02G011240	4.69443	1.22074e-06	AT2G43000	NAC042	NAC domain containing protein 42
	SlT12G000780	4.69127	9.19104e-10	AT3G22060		Receptor-like protein kinase-related family protein
	SlT06G018980	4.64264	3.60685e-05	AT5G15130	WRKY72	WRKY DNA-binding protein 72
	SlT07G000200	4.62086	9.44452e-05	AT1G67520		lectin protein kinase family protein
	SlT09G023300	4.60172	0.000973363
	SlT01G022300	4.58738	4.28978e-08
	SlT07G014760	4.57086	6.09621e-07	AT5G47530		Auxin-responsive family protein
	SlT08G017920	4.56953	0.000605637	AT1G03220		Eukaryotic aspartyl protease family protein
	SlT08G014240	4.56768	8.14361e-08	AT1G15520	ABCG40	pleiotropic drug resistance 12
	SlT01G020070	4.55786	0.00109185	AT2G44380		Cysteine/Histidine-rich C1 domain family protein
	SlT01G020060	4.50172	3.75138e-05	AT2G44380		Cysteine/Histidine-rich C1 domain family protein
	SlT11G008290	4.50054	2.72506e-06	AT1G14550		Peroxidase superfamily protein
	SlT03G029810	4.49247	3.3044e-09	AT1G49030		PLAC8 family protein
	SlT12G024650	4.48971	0.0012014	AT3G12120	FAD2	fatty acid desaturase 2
	SlT10G013660	4.48735	0.000835807	AT1G47480		alpha/beta-Hydrolases superfamily protein
	SlT02G008820	4.48699	3.5153e-06
	SlT11G002800	4.48485	7.15885e-10	AT2G36690		2-oxoglutarate (2OG) and Fe(II)-dependent oxygenase superfamily protein
	SlT10G006200	4.47403	6.23702e-05	AT2G45210	SAUR36	SAUR-like auxin-responsive protein family
	SlT04G024610	4.46787	0.000524949	AT2G26560	PLA2A	phospholipase A 2A
	SlT11G019950	4.44816	5.28414e-05	AT3G11840	PUB24	E3 ubiquitin-protein ligase PUB24-like protein
	SlT03G021270	4.4258	9.19104e-10	AT1G17860		Kunitz family trypsin and protease inhibitor protein
	SlT12G018710	4.42414	0.00133234	AT5G62180	CXE20	carboxyesterase 20
	SlT09G006790	4.36292	5.38886e-08	AT1G21270	WAK2	wall-associated kinase 2
	SlT09G023270	4.34891	0.000272841
	SlT01G027380	4.33164	4.39144e-05	AT3G04720	PR4	pathogenesis-related 4
	SlT07G015860	4.30774	9.79893e-05	AT5G23960	TPS21	terpene synthase 21
	SlT06G008360	4.29612	1.9528e-05	AT3G47570		Leucine-rich repeat protein kinase family protein
	SlT07G001250	4.29183	6.6378e-05	AT4G30550	GGP3	Class I glutamine amidotransferase-like superfamily protein
	SlT04G005790	4.26945	9.19104e-10	AT1G74170	RLP13	receptor like protein 13
	SlT07G010580	4.25707	2.14222e-05	AT5G56960		basic helix-loop-helix (bHLH) DNA-binding family protein
	SlT12G022360	4.24814	7.76563e-05
	SlT12G001930	4.24483	4.41292e-08	AT3G16030	CES101	lectin protein kinase family protein
	SlT01G019020	4.13086	3.27519e-10	AT2G15220		Plant basic secretory protein (BSP) family protein
	SlT10G014000	4.13084	2.72506e-06
	SlT02G004990	4.11446	5.28497e-06
	SlT05G023710	4.07109	0.00116521	AT1G76980		patatin-like phospholipase domain protein
	SlT01G002060	4.06064	0.00171329	AT3G11840	PUB24	E3 ubiquitin-protein ligase PUB24-like protein
	SlT04G020690	4.0468	4.04456e-07	AT4G08850		Leucine-rich repeat receptor-like protein kinase family protein
	SlT03G006080	4.04129	4.21164e-07	AT3G50930	BCS1	cytochrome BC1 synthesi
	SlT12G016930	4.03226	4.28978e-08	AT3G12120	FAD2	fatty acid desaturase 2
	SlT01G033770	4.03137	9.78038e-09	AT2G41480		peroxidase superfamily protein
	SlT04G012020	4.03069	5.25337e-09	AT1G08450	CRT3	calreticulin 3
	SlT02G016160	4.00155	0.00182507	AT3G23240	ERF1	ethylene response factor 1
	SlT02G015830	3.99752	1.78319e-06	AT3G49340		Cysteine proteinases superfamily protein
	SlT09G020120	3.98404	3.30986e-08	AT3G22400	LOX5	PLAT/LH2 domain-containing lipoxygenase family protein
	SlT12G018320	3.97879	2.85964e-05	AT4G11650	OSM34	osmotin 34
	SlT06G006520	3.97358	2.23238e-05	AT5G62350		Plant invertase/pectin methylesterase inhibitor superfamily protein
	SlT11G020940	3.97302	6.20196e-05
	SlT04G020650	3.96759	1.59842e-06	AT4G08850		Leucine-rich repeat receptor-like protein kinase family protein
	SlT04G020680	3.96468	7.89534e-07	AT4G08850		Leucine-rich repeat receptor-like protein kinase family protein
	SlT04G016390	3.96086	6.77578e-06	AT5G06060		NAD(P)-binding Rossmann-fold superfamily protein
	SlT03G025280	3.95226	2.23238e-05	AT5G15630	IRX6	COBRA-like extracellular glycosyl-phosphatidyl inositol-anchored protein family
	SlT02G012550	3.95195	0.000146449	AT3G18670		Ankyrin repeat family protein
	SlT12G016940	3.94919	3.07423e-07	AT3G12120	FAD2	fatty acid desaturase 2
	SlT07G010710	3.92886	0.00135349	AT4G33050	EDA39	calmodulin-binding family protein
	SlT09G005630	3.92315	0.00218182	AT3G09270	GSTU8	glutathione S-transferase TAU 8
	SlT09G013130	3.9187	1.64066e-08	AT5G48540		receptor-like protein kinase-related family protein
	SlT07G020970	3.91555	0.00113931	AT1G78830		Curculin-like (mannose-binding) lectin family protein
	SlT05G017880	3.90875	9.74688e-06	AT5G53130	CNGC1	cyclic nucleotide gated channel 1
	SlT12G016970	3.89572	2.8184e-07	AT3G12120	FAD2	fatty acid desaturase 2
	SlT08G023400	3.88926	2.85964e-05
	SlT03G006070	3.88041	0.00278614	AT3G50930	BCS1	cytochrome BC1 synthesi
	SlT11G004970	3.86877	1.38563e-08	AT1G74180	RLP14	receptor like protein 14
	SlT01G036890	3.86787	1.22074e-06	AT2G15760		calmodulin-binding protein (DUF1645)
	SlT07G015250	3.86497	2.14222e-05	AT1G05010	EFE	ethylene-forming enzyme
	SlT03G031390	3.86426	9.93028e-05
	SlT07G001580	3.86266	6.37601e-06	AT2G18680		transmembrane protein
	SlT12G016910	3.8513	0.000206539	AT5G07990	TT7	Cytochrome P450 superfamily protein
	SlT12G016950	3.84242	1.80837e-06
	SlT01G003070	3.83049	0.000381622	AT1G66920		Protein kinase superfamily protein
	SlT01G020100	3.82067	1.59562e-05	AT2G44380		Cysteine/Histidine-rich C1 domain family protein
	SlT08G001740	3.81423	0.000185356	AT1G43710	EMB1075	Pyridoxal phosphate (PLP)-dependent transferases superfamily protein
	SlT10G014010	3.80668	9.59534e-05	AT3G25020	RLP42	receptor like protein 42
	SlT10G024870	3.80625	0.00274574	AT3G53150	UGT73D1	UDP-glucosyl transferase 73D1
	SlT02G030930	3.80032	0.00100557	AT4G37370	CYP81D8	cytochrome P450, family 81, subfamily D, polypeptide 8
	SlT09G018910	3.79979	0.000453277
	SlT10G017420	3.79767	2.85964e-05	AT2G38290	AMT2	ammonium transporter 2
	SlT01G003190	3.79656	0.000482393	AT4G16260		Glycosyl hydrolase superfamily protein
	SlT09G005620	3.78363	0.00263889	AT3G09270	GSTU8	glutathione S-transferase TAU 8
	SlT03G030300	3.7715	1.73458e-06	AT3G16030	CES101	lectin protein kinase family protein
	SlT11G008300	3.77082	9.75476e-05	AT1G14550		Peroxidase superfamily protein
	SlT07G014200	3.75643	3.49697e-06
	SlT08G019800	3.73359	0.000876026	AT2G35710	PGSIP7	Nucleotide-diphospho-sugar transferases superfamily protein
	SlT02G012380	3.72747	1.5045e-06	AT3G47570		Leucine-rich repeat protein kinase family protein
	SlT01G020140	3.72485	1.18141e-05	AT2G27660		Cysteine/Histidine-rich C1 domain family protein
	SlT05G021090	3.72234	0.00279355	AT1G15520	ABCG40	pleiotropic drug resistance 12
	SlT06G013680	3.71737	0.00347252
	SlT08G009370	3.71593	0.0021252	AT1G55020	LOX1	lipoxygenase 1
	SlT04G016120	3.7111	8.37624e-06	AT4G39830		Cupredoxin superfamily protein
	SlT03G007080	3.7104	0.000253874	AT3G03440		ARM repeat superfamily protein
	SlT11G008350	3.69665	3.61167e-06	AT1G14550		Peroxidase superfamily protein
	SlT01G003080	3.69549	0.000419564	AT5G38260		Protein kinase superfamily protein
	SlT04G020670	3.67835	2.72506e-06	AT4G08850		Leucine-rich repeat receptor-like protein kinase family protein
	SlT02G015870	3.67169	0.000200289	AT3G49340		Cysteine proteinases superfamily protein
	SlT05G022280	3.6523	0.000317717	AT2G39380	EXO70H2	exocyst subunit exo70 family protein H2
	SlT07G013700	3.63773	7.89534e-07	AT2G43000	NAC042	NAC domain containing protein 42
	SlT06G015100	3.63241	0.000150983	AT5G40990	GLIP1	GDSL lipase 1
	SlT05G005550	3.6165	0.00168789
	SlT12G000510	3.61406	0.00168789	AT1G33260		Protein kinase superfamily protein
	SlT09G023290	3.60281	0.00391498
	SlT08G015160	3.60267	0.000133122	AT1G43710	EMB1075	Pyridoxal phosphate (PLP)-dependent transferases superfamily protein
	SlT02G025080	3.60071	0.00148909	AT4G16260		Glycosyl hydrolase superfamily protein
	SlT06G007280	3.59195	5.34736e-05	AT4G11260	SGT1B	phosphatase-like protein
	SlT08G015300	3.57496	2.94875e-06	AT5G10770		Eukaryotic aspartyl protease family protein
	SlT05G019970	3.56861	0.000382837	AT2G40330	PYL6	PYR1-like 6
	SlT07G014750	3.54605	0.000706808	AT5G48750		Cytochrome b561/ferric reductase transmembrane with DOMON related domain-containing protein
	SlT12G017680	3.53835	0.00347252	AT1G72310	ATL3	RING/U-box superfamily protein
	SlT04G004010	3.53716	0.00401983
	SlT09G025720	3.53426	1.95252e-05	AT3G52590	UBQ1	ubiquitin extension protein 1
	SlT02G024760	3.51671	0.00375325
	SlT03G023360	3.513	6.54151e-08
	SlT07G000240	3.51028	0.00350098	AT1G45616	RLP6	receptor like protein 6
	SlT01G004630	3.50238	0.00433394	AT1G45616	RLP6	receptor like protein 6
	SlT08G021080	3.48528	0.00433831	AT5G67360	ARA12	Subtilase family protein
	SlT03G016040	3.47709	0.00293589
	SlT01G001950	3.47349	0.000197373	AT3G11820	SYP121	syntaxin of plants 121
	SlT02G013650	3.46262	0.000458966
	SlT09G004070	3.46105	9.64448e-07	AT1G06620		2-oxoglutarate (2OG) and Fe(II)-dependent oxygenase superfamily protein
	SlT08G008280	3.44916	0.00461197
	SlT07G019720	3.43736	0.00465196
	SlT12G003740	3.41579	0.00479139
	SlT06G014400	3.40435	6.09621e-07	AT2G29110	GLR2.8	glutamate receptor 2.8
	SlT02G014110	3.38759	4.38097e-05	AT4G18170	WRKY28	WRKY DNA-binding protein 28
	SlT10G017470	3.38056	2.20272e-08
	SlT06G024740	3.36296	0.000259044	AT3G47570		Leucine-rich repeat protein kinase family protein
	SlT11G000640	3.34722	3.61167e-06	AT5G60900	RLK1	receptor-like protein kinase 1
	SlT09G002740	3.34352	0.000297309
	SlT01G020090	3.33845	7.56706e-06	AT2G44380		Cysteine/Histidine-rich C1 domain family protein
	SlT07G019710	3.33724	0.000428948	AT5G48290		Heavy metal transport/detoxification superfamily protein
	SlT05G002130	3.33448	0.00494114	AT5G15130	WRKY72	WRKY DNA-binding protein 72
	SlT12G015330	3.32486	7.04403e-05	AT5G57260	CYP71B10	cytochrome P450, family 71, subfamily B, polypeptide 10
	SlT12G005040	3.31629	0.00184952
	SlT06G014120	3.31433	0.000382837	AT2G05940	RIPK	Protein kinase superfamily protein
	SlT06G022110	3.31163	0.00111239	AT3G11840	PUB24	E3 ubiquitin-protein ligase PUB24-like protein
	SlT10G023990	3.30589	0.00548939	AT3G09270	GSTU8	glutathione S-transferase TAU 8
	SlT09G007820	3.29879	0.000671304	AT3G56400	WRKY70	WRKY DNA-binding protein 70
	SlT12G004650	3.28502	5.28414e-05
	SlT04G005360	3.28024	0.000312074	AT3G47570		Leucine-rich repeat protein kinase family protein
	SlT02G006210	3.27956	0.00037348	AT5G36970	NHL25	NDR1/HIN1-like 25
	SlT09G023280	3.2794	2.70926e-05	AT1G24020	MLP423	MLP-like protein 423
	SlT05G004000	3.26733	0.00217188	AT1G67000		Protein kinase superfamily protein
	SlT01G020050	3.23902	0.00347229
	SlT08G023150	3.23884	5.38886e-08	AT4G23810	WRKY53	WRKY family transcription factor
	SlT08G011430	3.23786	0.000352262	AT5G26170	WRKY50	WRKY DNA-binding protein 50
	SlT10G017480	3.23297	9.5703e-09	AT1G21230	WAK5	wall associated kinase 5
	SlT09G021550	3.20861	6.19247e-05	AT2G23770	LYK4	protein kinase family protein / peptidoglycan-binding LysM domain-containing protein
	SlT08G001730	3.20174	0.00103152	AT2G39030	NATA1	Acyl-CoA N-acyltransferases (NAT) superfamily protein
	SlT03G006110	3.19503	2.35447e-05	AT3G50930	BCS1	cytochrome BC1 synthesi
	SlT10G017440	3.18388	4.3968e-05	AT2G33060	RLP27	receptor like protein 27
	SlT02G029520	3.18106	4.42659e-05	AT1G49000		transmembrane protein
	SlT08G002950	3.17707	0.00580845	AT5G07240	IQD24	IQ-domain 24
	SlT07G015410	3.15986	0.00649443	AT5G17540		HXXXD-type acyl-transferase family protein
	SlT02G012540	3.14998	0.000302244	AT2G44380		Cysteine/Histidine-rich C1 domain family protein
	SlT06G023600	3.13701	6.09621e-07	AT5G59790		UPSTREAM OF FLC protein (DUF966)
	SlT11G018060	3.13004	0.00433831
	SlT04G006270	3.12539	0.000170099	AT3G47570		Leucine-rich repeat protein kinase family protein
	SlT04G019540	3.12374	2.6542e-07	AT3G54420	EP3	homolog of carrot EP3-3 chitinase
	SlT04G019430	3.1166	4.01064e-08	AT1G71695		Peroxidase superfamily protein
	SlT04G004780	3.10722	0.00684343	AT2G39518		Uncharacterized protein family (UPF0497)
	SlT05G010450	3.1046	0.00685286	AT5G47650	NUDT2	nudix hydrolase homolog 2
	SlT04G001480	3.08256	8.71313e-05	AT4G18250		receptor Serine/Threonine kinase-like protein
	SlT09G005360	3.08056	0.000553507	AT2G37820		Cysteine/Histidine-rich C1 domain family protein
	SlT07G003760	3.06866	2.85964e-05	AT2G34930		disease resistance family protein / LRR family protein
	SlT01G034240	3.05911	0.00401665	AT5G37780	CAM1	calmodulin 1
	SlT02G021360	3.05696	0.00461197	AT1G20560	AAE1	acyl activating enzyme 1
	SlT06G018740	3.05641	0.00441712	AT3G29000		Calcium-binding EF-hand family protein
	SlT09G005640	3.05621	2.46289e-05	AT3G09270	GSTU8	glutathione S-transferase TAU 8
	SlT11G023160	3.05346	0.00168789	AT5G59790		UPSTREAM OF FLC protein (DUF966)
	SlT07G016080	3.04552	0.0073032	AT3G26300	CYP71B34	cytochrome P450, family 71, subfamily B, polypeptide 34
	SlT11G008340	3.03672	5.59078e-05	AT1G14550		Peroxidase superfamily protein
	SlT05G003860	3.03664	8.0314e-05	AT1G25390		Protein kinase superfamily protein
	SlT11G007820	3.03048	0.00144954	AT1G34420		leucine-rich repeat transmembrane protein kinase family protein
	SlT05G017910	3.02539	1.15947e-06	AT5G53130	CNGC1	cyclic nucleotide gated channel 1
	SlT08G002500	2.98682	0.00272629	AT1G62790		Bifunctional inhibitor/lipid-transfer protein/seed storage 2S albumin superfamily protein
	SlT09G018700	2.97457	0.000585397	AT1G07710		Ankyrin repeat family protein
	SlT03G027180	2.97301	5.49009e-06	AT1G80840	WRKY40	WRKY DNA-binding protein 40
	SlT07G019700	2.95493	0.000848399	AT3G07600		Heavy metal transport/detoxification superfamily protein
	SlT11G000490	2.94179	0.000109601
	SlT05G017680	2.93908	0.000367337	AT5G24090	CHIA	chitinase A
	SlT02G013640	2.91607	0.00164891
	SlT07G019270	2.89911	1.18141e-05	AT5G45710	RHA1	winged-helix DNA-binding transcription factor family protein
	SlT02G002000	2.89466	2.87587e-06	AT5G39000		Malectin/receptor-like protein kinase family protein
	SlT09G020080	2.89094	9.85042e-06	AT5G26340	MSS1	Major facilitator superfamily protein
	SlT11G005130	2.8892	5.38886e-08	AT2G01670	NUDT17	nudix hydrolase homolog 17
	SlT01G009710	2.86654	0.000128518
	SlT04G018710	2.8564	0.0087587	AT1G21310	EXT3	extensin 3
	SlT04G022720	2.83438	2.04018e-08
	SlT04G001690	2.82632	0.000961039	AT3G03280		hypothetical protein AT3G03280
	SlT01G026750	2.82222	0.000195692	AT3G56710	SIB1	sigma factor binding protein 1
	SlT01G040340	2.82116	4.21164e-07	AT2G17220	Kin3	Protein kinase superfamily protein
	SlT08G003180	2.81365	0.00391498	AT2G46150		Late embryogenesis abundant (LEA) hydroxyproline-rich glycoprotein family
	SlT03G020790	2.80978	6.07398e-06	AT1G17860		Kunitz family trypsin and protease inhibitor protein
	SlT07G003740	2.80784	7.01529e-05	AT2G34930		disease resistance family protein / LRR family protein
	SlT07G022230	2.8068	0.00180405	AT4G27290		S-locus lectin protein kinase family protein
	SlT09G018200	2.78604	1.50086e-06	AT4G08850		Leucine-rich repeat receptor-like protein kinase family protein
	SlT12G020240	2.78371	0.00201786	AT5G66850	MAPKKK5	mitogen-activated protein kinase kinase kinase 5
	SlT03G014730	2.77007	0.00127247
	SlT03G013770	2.7662	0.000486255	AT5G60900	RLK1	receptor-like protein kinase 1
	SlT04G002270	2.76183	0.00177139	AT5G37490		ARM repeat superfamily protein
	SlT09G000150	2.74705	0.000354253	AT1G47890	RLP7	receptor like protein 7
	SlT02G031300	2.70617	4.72279e-06	AT4G34050	CCoAOMT1	S-adenosyl-L-methionine-dependent methyltransferases superfamily protein
	SlT03G025440	2.70571	3.15393e-06	AT1G03220		Eukaryotic aspartyl protease family protein
	SlT10G015700	2.6903	1.73458e-06	AT1G55210		Disease resistance-responsive (dirigent-like protein) family protein
	SlT03G023350	2.6808	3.07803e-05
	SlT08G003310	2.67571	2.72506e-06	AT4G23810	WRKY53	WRKY family transcription factor
	SlT06G018650	2.67499	0.00602567	AT1G74360		Leucine-rich repeat protein kinase family protein
	SlT10G019830	2.64741	0.000315114	AT4G34131	UGT73B3	UDP-glucosyl transferase 73B3
	SlT09G019610	2.64442	0.00258249	AT1G02810		Plant invertase/pectin methylesterase inhibitor superfamily
	SlT03G017950	2.63904	0.00406999	AT3G56400	WRKY70	WRKY DNA-binding protein 70
	SlT07G011840	2.62788	0.00137171	AT2G05940	RIPK	Protein kinase superfamily protein
	SlT05G023730	2.62737	0.00923532	AT1G77510	PDIL1-2	PDI-like 1-2
	SlT04G016440	2.6175	0.00107145	AT5G65160	TPR14	tetratricopeptide repeat (TPR)-containing protein
	SlT03G026990	2.6123	0.00244675	AT5G20230	BCB	blue-copper-binding protein
	SlT01G017490	2.60573	0.000606145	AT1G02400	GA2OX6	gibberellin 2-oxidase 6
	SlT05G019090	2.6033	0.00107457	AT1G17840	ABCG11	white-brown complex-like protein
	SlT01G028540	2.60089	7.51881e-06	AT3G05170		Phosphoglycerate mutase family protein
	SlT11G022960	2.59749	0.00624182	AT5G06720	PA2	peroxidase 2
	SlT02G028650	2.59585	0.00182252	AT2G26560	PLA2A	phospholipase A 2A
	SlT08G015120	2.5956	0.000159885	AT1G43710	EMB1075	Pyridoxal phosphate (PLP)-dependent transferases superfamily protein
	SlT04G024250	2.59079	7.17491e-06	AT2G29100	GLR2.9	glutamate receptor 2.9
	SlT06G014390	2.58054	0.00624182	AT2G29120	GLR2.7	glutamate receptor 2.7
	SlT04G022790	2.5796	0.00357035	AT4G27290		S-locus lectin protein kinase family protein
	SlT12G018680	2.57695	0.00761335	AT5G62180	CXE20	carboxyesterase 20
	SlT01G037450	2.57352	1.67193e-05	AT2G23460	XLG1	extra-large G-protein 1
	SlT04G018110	2.55991	5.45155e-05	AT1G31130		polyadenylate-binding protein 1-B-binding protein
	SlT11G007010	2.55823	0.0118862	AT1G09070	SRC2	soybean gene regulated by cold-2
	SlT01G000080	2.55577	0.000312074	AT2G39530		Uncharacterized protein family (UPF0497)
	SlT12G003730	2.5517	0.011977	AT1G45616	RLP6	receptor like protein 6
	SlT03G015090	2.52937	6.09621e-07	AT1G76390	PUB43	ARM repeat superfamily protein
	SlT10G024050	2.52234	0.00773952	AT3G54040		PAR1 protein
	SlT02G019400	2.4983	0.00789446	AT4G22030		F-box protein with a domain protein
	SlT09G007050	2.4922	5.36819e-05	AT2G38470	WRKY33	WRKY DNA-binding protein 33
	SlT04G020660	2.48674	0.000354253	AT4G08850		Leucine-rich repeat receptor-like protein kinase family protein
	SlT04G007140	2.47856	0.0044403
	SlT02G008250	2.4713	0.00110736	AT4G36790		Major facilitator superfamily protein
	SlT06G017820	2.46638	0.0108031	AT5G61890		Integrase-type DNA-binding superfamily protein
	SlT04G018720	2.45057	0.00923532	AT1G21310	EXT3	extensin 3
	SlT02G007050	2.44411	0.0113556	AT3G12500	HCHIB	basic chitinase
	SlT11G023130	2.44191	0.000702327	AT2G37430	ZAT11	C2H2 and C2HC zinc fingers superfamily protein
	SlT07G001640	2.43174	4.68794e-05	AT5G48380	BIR1	BAK1-interacting receptor-like kinase 1
	SlT08G005160	2.43145	0.00112553	AT1G58190	RLP9	receptor like protein 9
	SlT03G020470	2.42625	0.00609608	AT3G47570		Leucine-rich repeat protein kinase family protein
	SlT01G023810	2.41409	0.000694835	AT3G60890	ZPR2	binding protein
	SlT12G013190	2.41135	0.0105003
	SlT07G003710	2.40347	2.08188e-05	AT5G50400	PAP27	purple acid phosphatase 27
	SlT01G020430	2.40295	0.00574935	AT3G26670		magnesium transporter, putative (DUF803)
	SlT02G015320	2.39905	0.000129631	AT4G20140	GSO1	Leucine-rich repeat transmembrane protein kinase
	SlT08G001750	2.38987	0.000210932	AT1G43710	EMB1075	Pyridoxal phosphate (PLP)-dependent transferases superfamily protein
	SlT11G022060	2.38728	0.00288663	AT3G44190		FAD/NAD(P)-binding oxidoreductase family protein
	SlT05G017890	2.3717	0.00015689	AT5G53130	CNGC1	cyclic nucleotide gated channel 1
	SlT01G032420	2.36597	0.000148877	AT1G34340		alpha/beta-Hydrolases superfamily protein
	SlT10G016150	2.36312	1.50308e-05	AT2G17040	NAC036	NAC domain containing protein 36
	SlT11G005320	2.36123	0.00346696
	SlT08G005150	2.35386	0.00182252	AT1G74170	RLP13	receptor like protein 13
	SlT04G025090	2.34622	0.000116133	AT4G19390		Uncharacterized protein family (UPF0114)
	SlT07G012990	2.34422	1.59814e-05	AT1G05300	ZIP5	zinc transporter 5 precursor
	SlT11G013640	2.34294	0.0148525	AT4G11650	OSM34	osmotin 34
	SlT07G013020	2.33532	0.00011796	AT4G39720		VQ motif-containing protein
	SlT02G018280	2.33377	0.0148611	AT1G11330		S-locus lectin protein kinase family protein
	SlT10G017460	2.32921	7.5652e-05	AT1G21270	WAK2	wall-associated kinase 2
	SlT06G013630	2.32693	0.00445747	AT3G11340	UGT76B1	UDP-Glycosyltransferase superfamily protein
	SlT12G007450	2.31559	0.0073032	AT2G19330	PIRL6	plant intracellular ras group-related LRR 6
	SlT02G029100	2.3151	0.00400725	AT4G36950	MAPKKK21	mitogen-activated protein kinase kinase kinase 21
	SlT07G010900	2.31265	0.000501803	AT5G62180	CXE20	carboxyesterase 20
	SlT01G034230	2.31256	0.00711555	AT1G72220		RING/U-box superfamily protein
	SlT01G019010	2.2995	0.00769285	AT2G15220		Plant basic secretory protein (BSP) family protein
	SlT04G017200	2.29892	0.0138886	AT3G26310	CYP71B35	cytochrome P450, family 71, subfamily B, polypeptide 35
	SlT04G004090	2.29653	0.00124093
	SlT02G004850	2.29368	0.0130355	AT3G47570		Leucine-rich repeat protein kinase family protein
	SlT07G020980	2.28406	0.00168618	AT1G78830		Curculin-like (mannose-binding) lectin family protein
	SlT01G027410	2.28075	0.0031351	AT3G04720	PR4	pathogenesis-related 4
	SlT07G000500	2.27877	0.00711555
	SlT11G022200	2.27744	0.0151925	AT1G21240	WAK3	wall associated kinase 3
	SlT12G021060	2.2717	3.56729e-05	AT5G45540		transmembrane protein, putative (DUF594)
	SlT03G026980	2.26684	0.000483219	AT5G20230	BCB	blue-copper-binding protein
	SlT06G001040	2.2664	0.00271399	AT5G46330	FLS2	Leucine-rich receptor-like protein kinase family protein
	SlT11G016790	2.26606	2.23238e-05	AT2G02800	APK2B	protein kinase 2B
	SlT08G015180	2.26286	0.000359967	AT2G39030	NATA1	Acyl-CoA N-acyltransferases (NAT) superfamily protein
	SlT10G025690	2.26014	0.000633421	AT3G54040		PAR1 protein
	SlT07G004100	2.25874	0.00473697
	SlT12G020880	2.25685	0.00938809	AT1G76160	sks5	SKU5 similar 5
	SlT06G002210	2.24945	3.04141e-05	AT1G71400	RLP12	receptor like protein 12
	SlT08G015200	2.22448	0.0073032	AT2G39030	NATA1	Acyl-CoA N-acyltransferases (NAT) superfamily protein
	SlT05G019030	2.22105	0.00317819
	SlT02G018200	2.21427	0.0168361	AT4G20860		FAD-binding Berberine family protein
	SlT07G019240	2.19667	0.000694835	AT4G32300	SD2-5	S-domain-2 5
	SlT03G003640	2.1963	0.00744907	AT5G52390		PAR1 protein
	SlT01G033880	2.19516	0.00282236	AT4G36860		LIM domain-containing protein
	SlT08G012980	2.19047	5.36934e-05	AT5G25930		kinase family with leucine-rich repeat domain-containing protein
	SlT04G023680	2.18776	0.00126909	AT4G37370	CYP81D8	cytochrome P450, family 81, subfamily D, polypeptide 8
	SlT02G024570	2.17996	0.000106017	AT5G38260		Protein kinase superfamily protein
	SlT03G029390	2.17759	0.000469271	AT1G73805	SARD1	Calmodulin binding protein-like protein
	SlT05G019770	2.17187	0.00126909	AT3G51580		transmembrane protein
	SlT11G003050	2.16731	0.000943834	AT2G39210		Major facilitator superfamily protein
	SlT02G018330	2.1671	0.000259044	AT1G66910		Protein kinase superfamily protein
	SlT01G016140	2.15324	0.00871941	AT4G15630		Uncharacterized protein family (UPF0497)
	SlT12G022140	2.14377	0.00400725	AT5G48380	BIR1	BAK1-interacting receptor-like kinase 1
	SlT09G020380	2.14132	5.06298e-06	AT4G14880	OASA1	O-acetylserine (thiol) lyase (OAS-TL) isoform A1
	SlT04G004070	2.13768	3.77571e-06
	SlT07G003230	2.13094	0.00109328	AT5G20230	BCB	blue-copper-binding protein
	SlT03G015850	2.12313	0.00769064
	SlT11G019730	2.11824	0.000368842	AT2G27310		F-box family protein
	SlT09G022350	2.1168	0.000173685	AT2G38940	PHT1;4	phosphate transporter 1;4
	SlT12G012710	2.10501	0.00775268	AT1G18390		Serine/Threonine kinase family catalytic domain protein
	SlT03G016760	2.10243	0.00195803	AT5G61520		Major facilitator superfamily protein
	SlT06G007240	2.09425	0.000331565	AT5G52760		Copper transport protein family
	SlT06G020400	2.09264	0.00117118	AT2G27660		Cysteine/Histidine-rich C1 domain family protein
	SlT01G026660	2.08765	0.000195692	AT3G27890	NQR	NADPH:quinone oxidoreductase
	SlT05G004980	2.07995	1.12279e-05
	SlT01G015830	2.06451	0.00106351	AT1G48480	RKL1	receptor-like kinase 1
	SlT01G018820	2.05908	0.0198417	AT5G18860	NSH3	inosine-uridine preferring nucleoside hydrolase family protein
	SlT11G020710	2.05217	0.00707967	AT3G26040		HXXXD-type acyl-transferase family protein
	SlT01G000200	2.04337	0.014181	AT5G37490		ARM repeat superfamily protein
	SlT03G025250	2.0328	0.00116501	AT3G02230	RGP1	reversibly glycosylated polypeptide 1
	SlT03G025920	2.03198	0.00184952	AT1G74360		Leucine-rich repeat protein kinase family protein
	SlT09G005710	2.02983	2.2569e-05	AT3G09270	GSTU8	glutathione S-transferase TAU 8
	SlT05G000080	2.02754	0.00195803	AT1G70530	CRK3	cysteine-rich RLK (RECEPTOR-like protein kinase) 3
	SlT09G006230	2.01123	0.00534247	AT2G38060	PHT4;2	phosphate transporter 4;2
	SlT04G020710	2.0062	0.000260168	AT4G08850		Leucine-rich repeat receptor-like protein kinase family protein
	SlT04G003820	1.99024	0.00245824
	SlT09G022360	1.98404	0.0172268	AT3G54700	PHT1;7	phosphate transporter 1;7
	SlT05G006610	1.98366	0.0107978	AT4G08850		Leucine-rich repeat receptor-like protein kinase family protein
	SlT02G027980	1.9757	0.00622866	AT5G15870		glycosyl hydrolase family 81 protein
	SlT03G018330	1.97325	0.00453601	AT2G40116		Phosphoinositide-specific phospholipase C family protein
	SlT04G023110	1.96595	0.000389074	AT1G10140		Uncharacterized conserved protein UCP031279
	SlT12G000610	1.96416	0.0178488	AT4G27190		NB-ARC domain-containing disease resistance protein
	SlT02G005740	1.96267	9.42927e-05	AT1G62300	WRKY6	WRKY family transcription factor
	SlT03G029990	1.95636	0.000185356	AT1G49000		transmembrane protein
	SlT12G016920	1.94718	0.000173966	AT3G55310		NAD(P)-binding Rossmann-fold superfamily protein
	SlT04G024190	1.94435	0.00746348	AT5G42930		alpha/beta-Hydrolases superfamily protein
	SlT02G032010	1.93565	0.00107383	AT3G01820		P-loop containing nucleoside triphosphate hydrolases superfamily protein
	SlT12G019770	1.93188	0.00622866	AT1G27730	STZ	salt tolerance zinc finger
	SlT05G004620	1.92513	0.00363517
	SlT02G012390	1.92005	0.000220568	AT5G46330	FLS2	Leucine-rich receptor-like protein kinase family protein
	SlT06G010970	1.91481	0.00458742	AT5G43420		RING/U-box superfamily protein
	SlT05G003950	1.91255	0.0198595
	SlT04G022320	1.90641	0.000178184	AT5G64410	OPT4	oligopeptide transporter 4
	SlT05G002590	1.90449	0.0166622	AT1G50180		NB-ARC domain-containing disease resistance protein
	SlT10G005070	1.90335	0.000306201	AT1G63830		PLAC8 family protein
	SlT01G015920	1.89277	7.46502e-05	AT4G02570	CUL1	cullin 1
	SlT01G033870	1.89209	0.00112553	AT1G19270	DA1	DA1
	SlT02G025410	1.88576	0.019758	AT3G01420	DOX1	Peroxidase superfamily protein
	SlT08G004050	1.87748	0.0237503
	SlT08G013980	1.87654	0.0239324	AT1G80840	WRKY40	WRKY DNA-binding protein 40
	SlT12G013200	1.87465	0.0224862	AT1G47890	RLP7	receptor like protein 7
	SlT06G023030	1.87267	0.00873276	AT2G28210	ACA2	alpha carbonic anhydrase 2
	SlT08G011330	1.86894	0.000477492	AT5G51160		Ankyrin repeat family protein
	SlT05G006350	1.86388	0.0119785	AT1G26360	MES13	methyl esterase 13
	SlT05G002600	1.86079	0.0107746	AT5G48620		Disease resistance protein (CC-NBS-LRR class) family
	SlT04G028270	1.85959	0.00226874	AT1G76600		poly polymerase
	SlT09G022090	1.85115	0.0159888	AT1G06620		2-oxoglutarate (2OG) and Fe(II)-dependent oxygenase superfamily protein
	SlT02G023380	1.83197	0.000306201	AT3G50900		hypothetical protein AT3G50900
	SlT09G005670	1.8274	0.0101737	AT3G09270	GSTU8	glutathione S-transferase TAU 8
	SlT03G003360	1.81536	0.000905995	AT5G05340	PRX52	Peroxidase superfamily protein
	SlT02G018680	1.81028	0.00782978	AT4G38830	CRK26	cysteine-rich RLK (RECEPTOR-like protein kinase) 26
	SlT07G003730	1.80953	0.000237753	AT2G34930		disease resistance family protein / LRR family protein
	SlT02G018710	1.79595	0.000206061	AT4G21410	CRK29	cysteine-rich RLK (RECEPTOR-like protein kinase) 29
	SlT09G020160	1.79112	0.00426535	AT5G60900	RLK1	receptor-like protein kinase 1
	SlT02G031280	1.78602	0.00177139	AT4G34050	CCoAOMT1	S-adenosyl-L-methionine-dependent methyltransferases superfamily protein
	SlT09G002000	1.77782	0.000686892	AT3G09830		Protein kinase superfamily protein
	SlT07G019190	1.77362	0.000143959	AT4G32300	SD2-5	S-domain-2 5
	SlT05G003940	1.76836	0.0168361	AT4G18250		receptor Serine/Threonine kinase-like protein
	SlT05G003900	1.76608	8.50473e-06	AT1G25390		Protein kinase superfamily protein
	SlT01G036210	1.76593	0.0164845	AT4G34131	UGT73B3	UDP-glucosyl transferase 73B3
	SlT07G019170	1.76248	0.0117554	AT4G32300	SD2-5	S-domain-2 5
	SlT11G004470	1.75989	0.00533998
	SlT01G014030	1.75518	0.0123968	AT4G16260		Glycosyl hydrolase superfamily protein
	SlT04G019760	1.75152	0.0271057	AT5G64810	WRKY51	WRKY DNA-binding protein 51
	SlT06G009300	1.7491	0.000536602	AT3G56180		LURP-one-like protein (DUF567)
	SlT02G018670	1.74775	0.00123701	AT4G23180	CRK10	cysteine-rich RLK (RECEPTOR-like protein kinase) 10
	SlT03G015830	1.74574	0.000125252	AT5G53110		RING/U-box superfamily protein
	SlT06G023950	1.74274	0.0103648
	SlT09G005730	1.73666	0.00168789	AT3G53990		Adenine nucleotide alpha hydrolases-like superfamily protein
	SlT10G023380	1.72666	9.93028e-05	AT5G67090		Subtilisin-like serine endopeptidase family protein
	SlT08G012970	1.72013	1.82613e-05	AT5G25930		kinase family with leucine-rich repeat domain-containing protein
	SlT10G013920	1.71678	0.00314745	AT3G26590		MATE efflux family protein
	SlT12G005600	1.71171	0.00333856	AT3G15518		hypothetical protein AT3G15518
	SlT08G012740	1.70978	0.00464024	AT4G36480	LCB1	long-chain base1
	SlT04G006160	1.70443	0.0134156
	SlT03G021980	1.69882	0.000364308	AT4G05200	CRK25	cysteine-rich RLK (RECEPTOR-like protein kinase) 25
	SlT12G016860	1.69235	0.000206061	AT3G55310		NAD(P)-binding Rossmann-fold superfamily protein
	SlT01G014070	1.68198	0.0166622	AT4G16260		Glycosyl hydrolase superfamily protein
	SlT11G018900	1.68163	0.00754513	AT1G08230		Transmembrane amino acid transporter family protein
	SlT01G030130	1.68121	0.000998888	AT2G18750		Calmodulin-binding protein
	SlT04G021490	1.67996	0.00433394	AT4G33590		transmembrane protein
	SlT04G005330	1.67927	0.00180858	AT5G13330	Rap2.6L	related to AP2 6l
	SlT11G018500	1.67599	0.00482003	AT5G22930		enabled-like protein (DUF1635)
	SlT02G021880	1.67178	0.000880149	AT2G17760		Eukaryotic aspartyl protease family protein
	SlT03G023930	1.66914	0.0256789	AT1G18980		RmlC-like cupins superfamily protein
	SlT12G003290	1.65676	0.000530233	AT1G19180	JAZ1	jasmonate-zim-domain protein 1
	SlT12G019020	1.65056	0.00426535
	SlT04G004040	1.64816	0.00335631	AT1G06620		2-oxoglutarate (2OG) and Fe(II)-dependent oxygenase superfamily protein
	SlT01G001300	1.64542	0.00190819	AT5G06720	PA2	peroxidase 2
	SlT12G007430	1.64528	0.00232414	AT1G28590		GDSL-like Lipase/Acylhydrolase superfamily protein
	SlT02G018660	1.6403	0.00046876	AT4G05200	CRK25	cysteine-rich RLK (RECEPTOR-like protein kinase) 25
	SlT06G018040	1.63977	0.00220991	AT2G29420	GSTU7	glutathione S-transferase tau 7
	SlT03G003430	1.635	0.000381622	AT3G49060		U-box domain-containing protein kinase family protein
	SlT02G005670	1.63432	6.19247e-05	AT3G52430	PAD4	alpha/beta-Hydrolases superfamily protein
	SlT07G019180	1.62861	0.00927574	AT4G32300	SD2-5	S-domain-2 5
	SlT02G013610	1.62448	0.00115761	AT5G14930	SAG101	senescence-associated gene 101
	SlT04G007230	1.62408	0.000702327	AT2G41700	ABCA1	ATP-binding cassette A1
	SlT07G014500	1.62406	0.00118935	AT3G01980		NAD(P)-binding Rossmann-fold superfamily protein
	SlT05G009630	1.62249	0.0113623	AT5G17540		HXXXD-type acyl-transferase family protein
	SlT03G032490	1.62089	0.0223707	AT5G07990	TT7	Cytochrome P450 superfamily protein
	SlT02G014780	1.61961	0.000973412	AT1G29750	RKF1	receptor-like kinase in flowers 1
	SlT01G002560	1.61876	6.31443e-05	AT1G70520	CRK2	cysteine-rich RLK (RECEPTOR-like protein kinase) 2
	SlT01G002830	1.61435	0.00747748	AT3G26040		HXXXD-type acyl-transferase family protein
	SlT12G019150	1.60364	0.000835807	AT1G22360	UGT85A2	UDP-glucosyl transferase 85A2
	SlT12G005050	1.59746	0.0312026
	SlT04G010120	1.59725	0.0021797	AT4G15760	MO1	monooxygenase 1
	SlT04G024620	1.5944	0.0312026	AT2G26560	PLA2A	phospholipase A 2A
	SlT05G010960	1.5939	0.00106393	AT1G77210	STP14	sugar transporter 14
	SlT03G001420	1.59101	0.00404378	AT5G58950		Protein kinase superfamily protein
	SlT11G007570	1.58564	0.00990699	AT4G12560	CPR1	F-box and associated interaction domains-containing protein
	SlT01G037480	1.57978	0.0212948	AT5G42650	AOS	allene oxide synthase
	SlT09G000060	1.57671	0.0010466	AT5G01550	LECRKA4.2	lectin receptor kinase a4.1
	SlT10G002320	1.57532	0.019628	AT3G50930	BCS1	cytochrome BC1 synthesi
	SlT01G007270	1.56639	0.00742321	AT5G17680		disease resistance protein (TIR-NBS-LRR class)
	SlT02G024190	1.56592	0.00426535	AT1G13340		Regulator of Vps4 activity in the MVB pathway protein
	SlT06G015150	1.56242	0.0241321	AT5G44440		FAD-binding Berberine family protein
	SlT05G021080	1.55774	0.00968067	AT1G15520	ABCG40	pleiotropic drug resistance 12
	SlT09G003190	1.53548	3.26362e-06	AT5G03670	TRM28	histone-lysine N-methyltransferase SETD1B-like protein
	SlT08G009650	1.52613	0.00580845	AT5G11000		hypothetical protein (DUF868)
	SlT05G007860	1.52596	0.00168789	AT3G55270	MKP1	mitogen-activated protein kinase phosphatase 1
	SlT09G023970	1.52522	0.00196919	AT1G15520	ABCG40	pleiotropic drug resistance 12
	SlT02G015790	1.52494	0.0166622	AT2G27430		ARM repeat superfamily protein
	SlT02G014870	1.5205	0.017036
	SlT09G022410	1.5189	0.00121924	AT3G23250	MYB15	myb domain protein 15
	SlT07G015400	1.51823	0.0109679	AT5G17540		HXXXD-type acyl-transferase family protein
	SlT03G030450	1.51277	0.0125969	AT1G52360		Coatomer, beta\\' subunit
	SlT10G001750	1.50889	0.00271399	AT4G27280		Calcium-binding EF-hand family protein
	SlT12G022400	1.50392	0.00853734	AT1G72920		Toll-Interleukin-Resistance (TIR) domain family protein
	SlT05G007020	1.49704	0.0160988	AT3G11810		transmembrane protein
	SlT02G026140	1.49319	0.000732494	AT3G47800		Galactose mutarotase-like superfamily protein
	SlT07G016790	1.4911	0.000210932	AT4G03230		G-type lectin S-receptor-like Serine/Threonine-kinase
	SlT01G036250	1.48568	0.000891592	AT4G34131	UGT73B3	UDP-glucosyl transferase 73B3
	SlT12G002980	1.48373	0.0340666	AT5G56970	CKX3	cytokinin oxidase 3
	SlT07G025020	1.48296	0.00363989	AT1G56130		Leucine-rich repeat transmembrane protein kinase
	SlT12G014600	1.48038	0.00975881	AT3G02360		6-phosphogluconate dehydrogenase family protein
	SlT11G016230	1.47895	0.00411396	AT4G12070		hypothetical protein AT4G12070
	SlT07G015270	1.47647	0.015428	AT1G05010	EFE	ethylene-forming enzyme
	SlT09G019110	1.47518	0.025951	AT3G50700	IDD2	indeterminate(ID)-domain 2
	SlT05G004380	1.47006	0.00903119	AT1G68290	ENDO2	endonuclease 2
	SlT10G001760	1.46744	0.028364	AT4G27290		S-locus lectin protein kinase family protein
	SlT11G013650	1.46199	0.0276209	AT4G11650	OSM34	osmotin 34
	SlT01G021390	1.45475	0.00461197	AT5G67090		Subtilisin-like serine endopeptidase family protein
	SlT08G015110	1.45398	0.00796194	AT1G43710	EMB1075	Pyridoxal phosphate (PLP)-dependent transferases superfamily protein
	SlT04G000110	1.45146	0.00560532	AT1G24140		Matrixin family protein
	SlT04G023400	1.44768	0.00790049	AT1G27730	STZ	salt tolerance zinc finger
	SlT02G012750	1.44594	0.036072
	SlT11G001720	1.43435	0.00411003	AT1G18980		RmlC-like cupins superfamily protein
	SlT08G013990	1.43088	0.0340022	AT1G80840	WRKY40	WRKY DNA-binding protein 40
	SlT04G001040	1.42261	0.0224511	AT1G68710		ATPase E1-E2 type family protein / haloacid dehalogenase-like hydrolase family protein
	SlT02G020410	1.42216	0.00334533	AT1G30900	VSR6	VACUOLAR SORTING RECEPTOR 6
	SlT03G022240	1.41853	0.000965006	AT2G31880	SOBIR1	Leucine-rich repeat protein kinase family protein
	SlT12G012720	1.41593	0.0113556	AT1G18390		Serine/Threonine kinase family catalytic domain protein
	SlT08G020380	1.40981	0.0364642	AT4G12490		Bifunctional inhibitor/lipid-transfer protein/seed storage 2S albumin superfamily protein
	SlT02G011390	1.40814	0.0238385	AT5G16080	CXE17	carboxyesterase 17
	SlT04G006960	1.40321	0.0326182	AT2G41810		imidazolonepropionase (Protein of unknown function, DUF642)
	SlT04G005910	1.40302	0.000331076	AT3G23240	ERF1	ethylene response factor 1
	SlT05G007050	1.40196	0.0231742	AT3G11810		transmembrane protein
	SlT04G016540	1.39848	0.00650315	AT4G39840		cell wall integrity/stress response component-like protein
	SlT05G004600	1.39439	0.00028536	AT1G58390		Disease resistance protein (CC-NBS-LRR class) family
	SlT07G015380	1.38715	0.0140472	AT5G17540		HXXXD-type acyl-transferase family protein
	SlT04G005070	1.38531	0.0096451
	SlT03G017420	1.37905	0.00389359	AT1G02170	MC1	metacaspase 1
	SlT04G005050	1.37724	0.022972
	SlT02G021830	1.3745	0.0307041	AT3G04690	ANX1	Malectin/receptor-like protein kinase family protein
	SlT09G004880	1.37422	0.000969076	AT5G02290	NAK	Protein kinase superfamily protein
	SlT08G014020	1.36472	0.00171371
	SlT12G002590	1.36336	0.00441712	AT5G25930		kinase family with leucine-rich repeat domain-containing protein
	SlT08G019210	1.35816	0.00461197	AT5G61630		transmembrane protein
	SlT02G031110	1.35561	0.00107145	AT4G24240	WRKY7	WRKY DNA-binding protein 7
	SlT01G001320	1.3443	0.00355007	AT3G20600	NDR1	Late embryogenesis abundant (LEA) hydroxyproline-rich glycoprotein family
	SlT09G005540	1.33388	0.0273109
	SlT08G020020	1.33202	0.0282685	AT4G12490		Bifunctional inhibitor/lipid-transfer protein/seed storage 2S albumin superfamily protein
	SlT08G018950	1.31664	0.000572735	AT4G17070		peptidyl-prolyl cis-trans isomerase
	SlT02G019910	1.31613	8.32277e-05	AT1G65820		microsomal glutathione s-transferase
	SlT03G004840	1.3118	0.000402623	AT4G14305		Peroxisomal membrane 22 kDa (Mpv17/PMP22) family protein
	SlT07G003600	1.30706	0.00903119	AT1G28220	PUP3	purine permease 3
	SlT07G000180	1.30544	0.000421857	AT4G19810	ChiC	Glycosyl hydrolase family protein with chitinase insertion domain-containing protein
	SlT01G024130	1.30178	0.00355007	AT4G00770	TRM9	DUF4378 domain protein
	SlT03G027610	1.28175	0.00308604	AT3G62120		Class II aaRS and biotin synthetases superfamily protein
	SlT02G026110	1.27975	6.4179e-05	AT5G15140		Galactose mutarotase-like superfamily protein
	SlT10G003110	1.27599	0.00153262	AT2G42390		kinase C substrate, heavy chain-like protein
	SlT10G001740	1.27579	0.00683746	AT4G27280		Calcium-binding EF-hand family protein
	SlT08G020060	1.26597	0.0133745	AT4G12490		Bifunctional inhibitor/lipid-transfer protein/seed storage 2S albumin superfamily protein
	SlT08G012930	1.25893	0.0326386	AT5G25930		kinase family with leucine-rich repeat domain-containing protein
	SlT01G003130	1.25045	0.000880149	AT3G21070	NADK1	NAD kinase 1
	SlT05G003880	1.22217	0.00572626	AT1G25390		Protein kinase superfamily protein
	SlT04G008600	1.20717	0.0257506	AT2G41380		S-adenosyl-L-methionine-dependent methyltransferases superfamily protein
	SlT02G021370	1.2028	0.0339188	AT3G12500	HCHIB	basic chitinase
	SlT05G006490	1.20165	0.00113637	AT2G03590	UPS1	ureide permease 1
	SlT11G001980	1.19696	0.0231742	AT2G36290		alpha/beta-Hydrolases superfamily protein
	SlT08G021020	1.19412	0.0321513	AT2G05920		Subtilase family protein
	SlT11G004850	1.19363	0.0151925	AT5G16600	MYB43	myb domain protein 43
	SlT03G001110	1.18955	0.00400725	AT4G20140	GSO1	Leucine-rich repeat transmembrane protein kinase
	SlT08G022510	1.18703	0.00762397	AT4G01370	MPK4	MAP kinase 4
	SlT04G024030	1.18155	0.00439286	AT4G06536		SPla/RYanodine receptor (SPRY) domain-containing protein
	SlT10G022930	1.1808	0.0374742	AT2G28210	ACA2	alpha carbonic anhydrase 2
	SlT05G018340	1.17995	0.00446389	AT3G60450		Phosphoglycerate mutase family protein
	SlT02G015890	1.17809	0.0486609	AT3G50460	HR2	homolog of RPW8 2
	SlT11G007810	1.17507	0.00247876	AT1G34420		leucine-rich repeat transmembrane protein kinase family protein
	SlT04G000210	1.17469	0.00779554	AT3G02360		6-phosphogluconate dehydrogenase family protein
	SlT01G002050	1.16651	0.0406381	AT3G52450	PUB22	plant U-box 22
	SlT07G007010	1.16633	0.0428624	AT3G06880		Transducin/WD40 repeat-like superfamily protein
	SlT04G004510	1.16169	0.00649644	AT2G39420		alpha/beta-Hydrolases superfamily protein
	SlT02G022310	1.16008	0.0105226	AT2G17890	CPK16	calcium-dependent protein kinase 16
	SlT04G023270	1.15469	0.0130555	AT1G59590	ZCF37	ZCF37
	SlT03G020920	1.15259	0.0475577
	SlT05G017670	1.15021	0.00473697	AT5G25880	NADP-ME3	NADP-malic enzyme 3
	SlT01G022220	1.14722	0.0215966
	SlT09G005750	1.14514	0.00978204	AT3G53990		Adenine nucleotide alpha hydrolases-like superfamily protein
	SlT09G005570	1.14298	0.0025053	AT3G09270	GSTU8	glutathione S-transferase TAU 8
	SlT07G010910	1.14188	0.0443425	AT5G62180	CXE20	carboxyesterase 20
	SlT06G013910	1.14068	0.00213979	AT1G72990	BGAL17	beta-galactosidase 17
	SlT12G007900	1.13755	0.000206061
	SlT02G031890	1.12867	0.00556797	AT5G40780	LHT1	lysine histidine transporter 1
	SlT03G016880	1.12338	0.00959017	AT5G51190		Integrase-type DNA-binding superfamily protein
	SlT07G017120	1.12094	0.0341047	AT2G42360		RING/U-box superfamily protein
	SlT02G025870	1.11831	0.0335045	AT3G28510		P-loop containing nucleoside triphosphate hydrolases superfamily protein
	SlT06G000930	1.11593	0.00226978	AT1G77510	PDIL1-2	PDI-like 1-2
	SlT02G019870	1.10992	0.00110736	AT1G65840	PAO4	polyamine oxidase 4
	SlT11G003630	1.09906	0.0446658	AT1G65610	KOR2	Six-hairpin glycosidases superfamily protein
	SlT09G013230	1.09045	0.00808294	AT4G13010		Oxidoreductase, zinc-binding dehydrogenase family protein
	SlT01G023010	1.08849	0.0151583	AT2G44980	ASG3	SNF2 domain-containing protein / helicase domain-containing protein
	SlT12G019480	1.08418	0.0148232	AT5G02070		Protein kinase family protein
	SlT04G001490	1.08128	0.00548847	AT1G25390		Protein kinase superfamily protein
	SlT02G007970	1.07972	0.0234588	AT5G67150		HXXXD-type acyl-transferase family protein
	SlT06G002980	1.07623	0.015079	AT4G02380	SAG21	senescence-associated gene 21
	SlT05G004990	1.07535	0.00752251
	SlT08G021260	1.07287	0.018137	AT2G42010	PLDBETA1	phospholipase D beta 1
	SlT06G009430	1.06603	0.00664355	AT3G11040	ENGase85B	Glycosyl hydrolase family 85
	SlT09G018690	1.0641	0.0127982	AT3G63010	GID1B	alpha/beta-Hydrolases superfamily protein
	SlT09G023050	1.06368	0.00220517	AT4G13510	AMT1;1	ammonium transporter 1;1
	SlT01G035050	1.06364	0.0320682	AT1G09970	LRR XI-23	Leucine-rich receptor-like protein kinase family protein
	SlT12G005980	1.05934	0.00124093	AT2G30990		arginine N-methyltransferase, putative (DUF688)
	SlT07G001970	1.05911	0.0214719	AT3G47570		Leucine-rich repeat protein kinase family protein
	SlT01G035170	1.05845	0.0398653	AT2G14580	PRB1	basic pathogenesis-related protein 1
	SlT01G021110	1.05734	0.027229	AT3G57450		hypothetical protein AT3G57450
	SlT05G003140	1.04843	0.0428624	AT2G01340	At17.1	plastid movement impaired protein
	SlT01G002680	1.04821	0.00707967	AT3G11920		glutaredoxin-like protein
	SlT04G001180	1.04737	0.00574935	AT3G46530	RPP13	NB-ARC domain-containing disease resistance protein
	SlT04G023810	1.04627	0.0232951	AT5G24080		Protein kinase superfamily protein
	SlT11G004140	1.0398	0.00847656	AT1G72220		RING/U-box superfamily protein
	SlT01G007020	1.03664	0.0181055
	SlT01G026670	1.03331	0.0128974	AT3G27890	NQR	NADPH:quinone oxidoreductase
	SlT03G019960	1.03251	0.0299889	AT5G14040	PHT3;1	phosphate transporter 3;1
	SlT03G024530	1.03215	0.00439812	AT2G16890		UDP-Glycosyltransferase superfamily protein
	SlT10G022750	1.026	0.0485227	AT3G52970	CYP76G1	cytochrome P450, family 76, subfamily G, polypeptide 1
	SlT06G026180	1.02539	0.00237247	AT3G25070	RIN4	RPM1 interacting protein 4
	SlT04G012730	1.02415	0.000325487	AT3G54960	PDIL1-3	PDI-like 1-3
	SlT04G021110	1.02215	0.00406999	AT1G22410		Class-II DAHP synthetase family protein
	SlT09G025850	1.01945	0.0114091
	SlT05G017870	1.01447	0.00465196	AT4G11070	WRKY41	WRKY family transcription factor
	SlT06G023150	1.01408	0.00278298	AT5G18150		Methyltransferase-related protein
	SlT08G021720	1.01238	0.0263338	AT4G11650	OSM34	osmotin 34
	SlT01G027480	1.00626	0.00184491	AT5G28830		calcium-binding EF hand family protein
	SlT02G028720	1.00574	0.0141242	AT3G63380		ATPase E1-E2 type family protein / haloacid dehalogenase-like hydrolase family protein
	SlT04G024980	1.00552	0.0450531	AT4G31940	CYP82C4	cytochrome P450, family 82, subfamily C, polypeptide 4
	SlT06G014380	1.00344	0.00572226	AT2G29120	GLR2.7	glutamate receptor 2.7
	SlT06G018170	0.998751	0.0056153	AT1G49050		Eukaryotic aspartyl protease family protein
	SlT04G003630	0.998604	0.00171284	AT1G01720	ATAF1	NAC (No Apical Meristem) domain transcriptional regulator superfamily protein
	SlT02G030370	0.994116	0.0013836	AT5G25120	CYP71B11	cytochrome p450, family 71, subfamily B, polypeptide 11
	SlT03G007470	0.990111	0.0234396	AT4G37530		Peroxidase superfamily protein
	SlT07G019090	0.979713	0.000257926	AT3G14690	CYP72A15	cytochrome P450, family 72, subfamily A, polypeptide 15
	SlT04G024970	0.973086	0.00638157	AT4G31940	CYP82C4	cytochrome P450, family 82, subfamily C, polypeptide 4
	SlT04G022760	0.968613	0.0107978	AT4G27290		S-locus lectin protein kinase family protein
	SlT04G016880	0.968207	0.00121344	AT1G06010		basic leucine zipper/W2 domain protein
	SlT05G007770	0.964286	0.0110036	AT1G67850		lysine ketoglutarate reductase trans-splicing protein (DUF707)
	SlT09G005720	0.959756	0.00278298	AT3G09270	GSTU8	glutathione S-transferase TAU 8
	SlT10G014570	0.959248	0.00260761	AT1G33590		Leucine-rich repeat (LRR) family protein
	SlT03G015840	0.958369	0.0168418	AT1G66920		Protein kinase superfamily protein
	SlT06G018570	0.956134	0.00646296	AT5G61210	SNAP33	soluble N-ethylmaleimide-sensitive factor adaptor protein 33
	SlT08G023680	0.952709	0.000633421	AT5G42050		DCD (Development and Cell Death) domain protein
	SlT09G001750	0.945867	0.0225111	AT1G16670		Protein kinase superfamily protein
	SlT03G029230	0.945493	0.000891592	AT3G18080	BGLU44	B-S glucosidase 44
	SlT03G006060	0.945188	0.0461777
	SlT08G012890	0.944757	0.00350533	AT5G25930		kinase family with leucine-rich repeat domain-containing protein
	SlT01G018210	0.943161	0.0331892	AT1G03220		Eukaryotic aspartyl protease family protein
	SlT04G026930	0.93943	0.004663	AT4G24190	SHD	Chaperone protein htpG family protein
	SlT01G004820	0.937915	0.00720804
	SlT05G015520	0.933922	0.00711555	AT5G47530		Auxin-responsive family protein
	SlT06G009700	0.933283	4.45941e-05	AT2G39770	CYT1	Glucose-1-phosphate adenylyltransferase family protein
	SlT12G023970	0.931751	0.00789446	AT3G06240		F-box family protein
	SlT04G002060	0.926306	0.00111128	AT1G14870	PCR2	PLANT CADMIUM RESISTANCE 2
	SlT09G020550	0.922419	0.00747748	AT2G32030		Acyl-CoA N-acyltransferases (NAT) superfamily protein
	SlT03G002270	0.909622	4.45941e-05
	SlT01G036320	0.909192	0.00112553	AT5G53390	FOP1	O-acyltransferase (WSD1-like) family protein
	SlT02G025240	0.908017	0.0119785	AT5G14780	FDH	formate dehydrogenase
	SlT12G019780	0.906576	0.0117554
	SlT04G019440	0.903431	0.00746217	AT1G71695		Peroxidase superfamily protein
	SlT02G008050	0.901994	0.016678	AT5G49610		F-box family protein
	SlT02G014730	0.891279	0.0294626	AT1G07650		Leucine-rich repeat transmembrane protein kinase
	SlT02G028310	0.889114	0.00978416	AT2G23450		Protein kinase superfamily protein
	SlT08G013430	0.888407	0.00711555	AT1G10340		Ankyrin repeat family protein
	SlT06G001880	0.882809	0.00455186	AT2G32720	CB5-B	cytochrome B5 isoform B
	SlT02G008600	0.879697	0.00740804	AT5G37740		Calcium-dependent lipid-binding (CaLB domain) family protein
	SlT12G002270	0.876013	0.000297309	AT4G29010	AIM1	Enoyl-CoA hydratase/isomerase family
	SlT01G016610	0.872612	7.09132e-05	AT3G06330		RING/U-box superfamily protein
	SlT05G020580	0.871128	0.000389074
	SlT12G003050	0.870933	0.0318925	AT5G12010		nuclease
	SlT08G022260	0.869221	0.00591434	AT5G41330		BTB/POZ domain with WD40/YVTN repeat-like protein
	SlT03G023340	0.863565	0.00100557
	SlT10G024070	0.862217	0.00857646	AT2G37970	SOUL-1	SOUL heme-binding family protein
	SlT09G021560	0.861017	0.000473207	AT2G23770	LYK4	protein kinase family protein / peptidoglycan-binding LysM domain-containing protein
	SlT02G008150	0.860465	0.0371835	AT4G36670	PMT6	Major facilitator superfamily protein
	SlT05G000160	0.856758	0.00746348	AT1G23390		Kelch repeat-containing F-box family protein
	SlT11G002480	0.856355	0.00523448	AT3G16990		heme oxygenase-like, multi-helical
	SlT03G000150	0.855271	0.00402344	AT1G34300		lectin protein kinase family protein
	SlT06G018390	0.853272	0.0114091	AT5G08100	ASPGA1	N-terminal nucleophile aminohydrolases (Ntn hydrolases) superfamily protein
	SlT03G027790	0.852401	0.00130895	AT1G80460	NHO1	Actin-like ATPase superfamily protein
	SlT11G002330	0.846707	0.0113556	AT5G38280	PR5K	PR5-like receptor kinase
	SlT07G022020	0.845196	0.00054469	AT4G21570		organic solute transporter ostalpha protein (DUF300)
	SlT06G019830	0.842844	0.0145958	AT2G31880	SOBIR1	Leucine-rich repeat protein kinase family protein
	SlT10G016630	0.840165	0.00640192	AT4G20780	CML42	calmodulin like 42
	SlT09G003460	0.837783	0.015577	AT2G36290		alpha/beta-Hydrolases superfamily protein
	SlT07G019920	0.837362	0.00210826	AT1G72280	ERO1	endoplasmic reticulum oxidoreductins 1
	SlT10G018440	0.829716	0.00298079	AT5G18290	SIP1;2	Aquaporin-like superfamily protein
	SlT03G002940	0.822454	0.00154186	AT4G25720	QC	glutaminyl cyclase
	SlT12G022130	0.819301	0.0299889	AT5G48380	BIR1	BAK1-interacting receptor-like kinase 1
	SlT09G000900	0.817833	0.00742321	AT1G07710		Ankyrin repeat family protein
	SlT08G015290	0.81125	0.0349795	AT5G10770		Eukaryotic aspartyl protease family protein
	SlT03G000990	0.810072	0.0420845
	SlT02G021350	0.806316	0.0248896	AT3G51440		Calcium-dependent phosphotriesterase superfamily protein
	SlT01G004380	0.804487	0.0392037	AT3G05650	RLP32	receptor like protein 32
	SlT11G020020	0.796523	0.00400725	AT2G28100	FUC1	alpha-L-fucosidase 1
	SlT03G028230	0.793857	0.0196979	AT5G47910	RBOHD	respiratory burst oxidase homologue D
	SlT01G031680	0.784396	0.0366643	AT1G55610	BRL1	BRI1 like
	SlT10G016200	0.783709	0.0297081	AT3G12500	HCHIB	basic chitinase
	SlT03G023840	0.779259	0.0445127	AT1G77400		extensin-like protein
	SlT07G011030	0.777769	0.00903119	AT4G26060		Ribosomal protein L18ae family
	SlT05G007010	0.776179	0.0359717	AT3G11810		transmembrane protein
	SlT07G017510	0.7729	0.00401665	AT4G28390	AAC3	ADP/ATP carrier 3
	SlT08G004450	0.772762	0.0322744	AT2G31820		Ankyrin repeat family protein
	SlT04G025040	0.768795	0.00522115	AT2G23450		Protein kinase superfamily protein
	SlT01G037750	0.767423	0.0123683	AT4G36750		Quinone reductase family protein
	SlT09G025100	0.763814	0.00706415
	SlT12G018180	0.76029	0.0054702	AT5G41210	GSTT1	glutathione S-transferase THETA 1
	SlT04G024770	0.75436	0.002531	AT5G66850	MAPKKK5	mitogen-activated protein kinase kinase kinase 5
	SlT07G019080	0.749529	0.0100519	AT3G14690	CYP72A15	cytochrome P450, family 72, subfamily A, polypeptide 15
	SlT09G022320	0.745742	0.0310672	AT3G05950		RmlC-like cupins superfamily protein
	SlT05G023470	0.742902	0.00134047	AT2G01720		Ribophorin I
	SlT08G003200	0.739345	0.00773952	AT4G23650	CDPK6	calcium-dependent protein kinase 6
	SlT01G030480	0.727155	0.00627434	AT3G62370		heme binding protein
	SlT01G003970	0.725142	0.00215566	AT1G50430	DWF5	Ergosterol biosynthesis ERG4/ERG24 family
	SlT09G005940	0.720893	0.0406026	AT3G54100		O-fucosyltransferase family protein
	SlT03G023790	0.719903	0.00112553	AT5G62680	GTR2	Major facilitator superfamily protein
	SlT06G001070	0.715663	0.006653	AT2G29690	ASA2	anthranilate synthase 2
	SlT08G019320	0.714587	0.0288357	AT5G47230	ERF5	ethylene responsive element binding factor 5
	SlT02G016250	0.710054	0.00903692	AT1G28510		Optic atrophy 3 protein (OPA3)
	SlT10G019340	0.706307	0.0241221	AT3G10190		Calcium-binding EF-hand family protein
	SlT09G020170	0.701713	0.0184384	AT5G60900	RLK1	receptor-like protein kinase 1
	SlT12G003070	0.701506	0.00334533	AT4G29810	MKK2	MAP kinase kinase 2
	SlT02G028130	0.699843	0.0184384	AT2G23770	LYK4	protein kinase family protein / peptidoglycan-binding LysM domain-containing protein
	SlT04G024720	0.695733	0.0260469	AT2G15760		calmodulin-binding protein (DUF1645)
	SlT01G004480	0.694741	0.00253117	AT5G13190	GILP	GSH-induced LITAF domain protein
	SlT10G024440	0.694544	0.0146616	AT5G01750		LURP-one-like protein (DUF567)
	SlT04G021330	0.69235	0.00746217	AT2G14095		hypothetical protein AT2G14095
	SlT12G003510	0.689081	0.0356359
	SlT03G005140	0.688225	0.0100201
	SlT07G016150	0.687612	0.020774	AT2G32380		Transmembrane protein 97, Putative
	SlT08G020560	0.687057	0.0340572	AT4G12320	CYP706A6	cytochrome P450, family 706, subfamily A, polypeptide 6
	SlT07G015670	0.687012	0.0188242	AT1G62300	WRKY6	WRKY family transcription factor
	SlT01G011130	0.685804	0.032304
	SlT08G013620	0.685335	0.000686892	AT4G32272		Nucleotide/sugar transporter family protein
	SlT01G038050	0.682756	0.0499279	AT2G18360		alpha/beta-Hydrolases superfamily protein
	SlT08G023860	0.682064	0.0131779	AT5G42020	BIP2	Heat shock protein 70 (Hsp 70) family protein
	SlT02G015240	0.681974	0.0368459	AT3G47570		Leucine-rich repeat protein kinase family protein
	SlT09G004810	0.680907	0.015834	AT2G28890	PLL4	poltergeist like 4
	SlT05G019000	0.675271	0.0114089	AT4G40060	HB16	homeobox protein 16
	SlT07G014140	0.674824	0.00312916	AT2G05320		beta-1,2-N-acetylglucosaminyltransferase II
	SlT12G006370	0.673596	0.00426535	AT1G53430		Leucine-rich repeat transmembrane protein kinase
	SlT08G015210	0.667773	0.0276949	AT2G39030	NATA1	Acyl-CoA N-acyltransferases (NAT) superfamily protein
	SlT03G005850	0.665614	0.00374491	AT2G17890	CPK16	calcium-dependent protein kinase 16
	SlT07G000990	0.665265	0.0294626	AT4G30700	MEF29	Pentatricopeptide repeat (PPR) superfamily protein
	SlT01G028650	0.663707	0.0117554	AT5G43100		Eukaryotic aspartyl protease family protein
	SlT08G001680	0.660764	0.00886464	AT5G25050		Major facilitator superfamily protein
	SlT03G030810	0.655018	0.00269052	AT1G15220	CCMH	cytochrome c biogenesis protein family
	SlT06G025710	0.65418	0.008476	AT5G48380	BIR1	BAK1-interacting receptor-like kinase 1
	SlT11G005460	0.652646	0.00406999	AT1G79260		nitrobindin heme-binding domain protein
	SlT02G017950	0.651139	0.0197875	AT1G11260	STP1	sugar transporter 1
	SlT03G028280	0.650809	0.0117554	AT5G61790	CNX1	calnexin 1
	SlT10G012790	0.647306	0.0296178	AT4G34150		Calcium-dependent lipid-binding (CaLB domain) family protein
	SlT02G003760	0.64214	0.0168361	AT4G20840		FAD-binding Berberine family protein
	SlT05G003710	0.641206	0.0257037	AT3G02600	LPP3	lipid phosphate phosphatase 3
	SlT02G021090	0.628363	0.000494634	AT4G35550	WOX13	WUSCHEL related homeobox 13
	SlT05G003420	0.625521	0.0146432	AT1G71140		MATE efflux family protein
	SlT12G021790	0.624579	0.0238497	AT4G31550	WRKY11	WRKY DNA-binding protein 11
	SlT08G005090	0.620311	0.0485227
	SlT04G007020	0.619937	0.00892852
	SlT08G001780	0.619826	0.0296868	AT2G36690		2-oxoglutarate (2OG) and Fe(II)-dependent oxygenase superfamily protein
	SlT05G015450	0.616442	0.0242899	AT5G47530		Auxin-responsive family protein
	SlT09G009030	0.615475	0.00609608	AT4G12790		P-loop containing nucleoside triphosphate hydrolases superfamily protein
	SlT12G010040	0.615358	0.0286385
	SlT05G004580	0.610373	0.0221292	AT1G68620		alpha/beta-Hydrolases superfamily protein
	SlT03G031100	0.608085	0.0495526	AT2G30050		transducin family protein / WD-40 repeat family protein
	SlT11G010190	0.60644	0.0483477	AT1G53940	GLIP2	GDSL-motif lipase 2
	SlT07G009510	0.605978	0.00746348	AT4G19600	CYCT1;4	Cyclin family protein
	SlT08G002830	0.605459	0.0180352	AT4G11820	HMGS	hydroxymethylglutaryl-CoA synthase / HMG-CoA synthase / 3-hydroxy-3-methylglutaryl coenzyme A synthase
	SlT04G016250	0.600465	0.0186202	AT1G22170		Phosphoglycerate mutase family protein
	SlT07G000190	0.597027	0.0318571	AT4G19810	ChiC	Glycosyl hydrolase family protein with chitinase insertion domain-containing protein
	SlT02G018700	0.594714	0.0073032	AT4G23180	CRK10	cysteine-rich RLK (RECEPTOR-like protein kinase) 10
	SlT10G017110	0.594513	0.0420239	AT2G30400	OFP2	ovate family protein 2
	SlT01G028640	0.589761	0.012698	AT5G27410		D-aminoacid aminotransferase-like PLP-dependent enzymes superfamily protein
	SlT04G003800	0.587683	0.00401983	AT1G48850	EMB1144	chorismate synthase, putative / 5-enolpyruvylshikimate-3-phosphate phospholyase
downregulated (24h)	SlT01G020730	-0.589454	0.0292876	AT3G52110		interferon-activable protein
	SlT10G024880	-0.601213	0.0207436	AT2G36780		UDP-Glycosyltransferase superfamily protein
	SlT07G007850	-0.603846	0.0348988	AT1G73010	PS2	inorganic pyrophosphatase 1
	SlT06G017990	-0.620076	0.00406999	AT3G18040	MPK9	MAP kinase 9
	SlT03G017060	-0.624238	0.00916727
	SlT01G039810	-0.644274	0.0172268	AT4G35100	PIP3	plasma membrane intrinsic protein 3
	SlT12G010690	-0.652191	0.00746348	AT4G23160	CRK8	cysteine-rich RECEPTOR-like kinase
	SlT03G026600	-0.652372	0.0359717	AT3G11180		2-oxoglutarate (2OG) and Fe(II)-dependent oxygenase superfamily protein
	SlT07G009520	-0.660522	0.0234742	AT2G26690		Major facilitator superfamily protein
	SlT11G001250	-0.666862	0.0294768	AT5G28640	AN3	SSXT family protein
	SlT01G019950	-0.668502	0.0316994	AT5G57480		P-loop containing nucleoside triphosphate hydrolases superfamily protein
	SlT01G000630	-0.668708	0.0151583
	SlT03G026580	-0.685152	0.0366807	AT3G19000		2-oxoglutarate (2OG) and Fe(II)-dependent oxygenase superfamily protein
	SlT06G025750	-0.687819	0.0437231	AT3G07510		maternal effect embryo arrest protein
	SlT01G027090	-0.741199	0.0026537	AT2G26690		Major facilitator superfamily protein
	SlT02G017350	-0.742194	0.00460035	AT5G60200	TMO6	TARGET OF MONOPTEROS 6
	SlT11G002230	-0.748224	0.000566589	AT3G22430		RNA recognition motif XS domain protein
	SlT07G016180	-0.76356	0.0324178	AT3G21720	ICL	isocitrate lyase
	SlT04G015200	-0.777067	0.0050462	AT1G29500		SAUR-like auxin-responsive protein family
	SlT06G017050	-0.791866	0.0372801	AT1G80170		Pectin lyase-like superfamily protein
	SlT04G003320	-0.805355	0.00465196
	SlT04G005840	-0.806003	0.00993575	AT5G16600	MYB43	myb domain protein 43
	SlT02G021530	-0.811686	0.0263338
	SlT01G029520	-0.815951	0.00154858	AT5G13870	XTH5	xyloglucan endotransglucosylase/hydrolase 5
	SlT04G016190	-0.821189	0.0034073	AT5G10170	MIPS3	myo-inositol-1-phosphate synthase 3
	SlT06G001080	-0.837203	0.0311344	AT3G51860	CAX3	cation exchanger 3
	SlT12G003780	-0.847371	0.00365476	AT5G20410	MGD2	monogalactosyldiacylglycerol synthase 2
	SlT02G018590	-0.857407	0.00411396	AT4G21310		transmembrane protein, putative (DUF1218)
	SlT09G022660	-0.866464	0.0272836	AT3G23430	PHO1	phosphate 1
	SlT08G003860	-0.900556	0.00350533	AT2G38740		Haloacid dehalogenase-like hydrolase (HAD) superfamily protein
	SlT07G017770	-0.921764	0.00124278	AT2G34930		disease resistance family protein / LRR family protein
	SlT02G019920	-0.939519	0.0313396	AT5G37010		rho GTPase-activating protein
	SlT05G015920	-0.955302	0.0117554	AT2G04570		GDSL-like Lipase/Acylhydrolase superfamily protein
	SlT03G002910	-0.980672	0.00446389	AT5G52640	HSP90.1	heat shock-like protein
	SlT01G040110	-1.01863	0.0339188	AT5G55050		GDSL-like Lipase/Acylhydrolase superfamily protein
	SlT06G005630	-1.03984	0.00565854	AT2G39800	P5CS1	delta1-pyrroline-5-carboxylate synthase 1
	SlT06G010160	-1.04261	0.0276209	AT2G30070	KT1	potassium transporter 1
	SlT03G026170	-1.08611	0.0464974	AT2G03220	FT1	fucosyltransferase 1
	SlT03G030210	-1.09204	0.0054702	AT1G15460	BOR4	HCO3- transporter family
	SlT03G000230	-1.16504	0.011977	AT3G22600		Bifunctional inhibitor/lipid-transfer protein/seed storage 2S albumin superfamily protein
	SlT12G016090	-1.17274	0.0464974	AT4G27190		NB-ARC domain-containing disease resistance protein
	SlT03G026590	-1.18408	0.0114215	AT3G11180		2-oxoglutarate (2OG) and Fe(II)-dependent oxygenase superfamily protein
	SlT03G001120	-1.32441	0.0206108	AT4G20140	GSO1	Leucine-rich repeat transmembrane protein kinase
	SlT06G013320	-1.35676	0.0318925	AT1G32380	PRS2	phosphoribosyl pyrophosphate (PRPP) synthase 2
	SlT02G010300	-1.36121	0.0200084	AT5G15510		TPX2 (targeting protein for Xklp2) protein family
	SlT11G000300	-1.79591	0.00363989	AT1G49230		RING/U-box superfamily protein
	SlT06G008880	-2.34524	0.00746348	AT5G05330		HMG-box (high mobility group) DNA-binding family protein
	SlT10G024710	-3.45269	0.00370681	AT1G17930		Aminotransferase-like, plant mobile domain family protein
upregulated (48h)	SlT01G004620	6.46542	3.69456e-06	AT4G13810	RLP47	receptor like protein 47
	SlT11G000860	6.29625	3.24527e-10
	SlT04G004770	6.136	1.31899e-06	AT2G39518		Uncharacterized protein family (UPF0497)
	SlT09G023270	6.05783	5.03968e-06
	SlT11G020250	6.02811	7.33571e-09	AT1G61560	MLO6	Seven transmembrane MLO family protein
	SlT02G019400	5.92034	2.54371e-06	AT4G22030		F-box protein with a domain protein
	SlT07G020120	5.91099	1.15595e-06	AT1G78410		VQ motif-containing protein
	SlT03G031390	5.7059	2.54371e-06
	SlT11G019950	5.68734	4.68738e-07	AT3G11840	PUB24	E3 ubiquitin-protein ligase PUB24-like protein
	SlT06G018740	5.68057	3.08572e-05	AT3G29000		Calcium-binding EF-hand family protein
	SlT12G024660	5.66361	9.44504e-08	AT3G12120	FAD2	fatty acid desaturase 2
	SlT04G004780	5.65272	5.10381e-05	AT2G39518		Uncharacterized protein family (UPF0497)
	SlT04G008660	5.51008	2.69078e-09	AT3G12120	FAD2	fatty acid desaturase 2
	SlT05G002130	5.44643	0.000132683	AT5G15130	WRKY72	WRKY DNA-binding protein 72
	SlT12G016980	5.43802	8.83374e-05	AT3G12120	FAD2	fatty acid desaturase 2
	SlT11G022970	5.36471	2.20477e-06	AT4G29990		Leucine-rich repeat transmembrane protein kinase protein
	SlT01G020080	5.3628	2.72196e-11	AT2G44380		Cysteine/Histidine-rich C1 domain family protein
	SlT03G002410	5.285	1.38666e-06	AT4G11070	WRKY41	WRKY family transcription factor
	SlT03G029810	5.27471	5.11007e-12	AT1G49030		PLAC8 family protein
	SlT02G011240	5.27096	1.60631e-08	AT2G43000	NAC042	NAC domain containing protein 42
	SlT06G018980	5.25163	3.85762e-06	AT5G15130	WRKY72	WRKY DNA-binding protein 72
	SlT06G008360	5.17597	4.35687e-07	AT3G47570		Leucine-rich repeat protein kinase family protein
	SlT12G018700	5.15218	0.000822967	AT5G62180	CXE20	carboxyesterase 20
	SlT11G002800	5.13148	5.11007e-12	AT2G36690		2-oxoglutarate (2OG) and Fe(II)-dependent oxygenase superfamily protein
	SlT12G024670	5.09495	9.67492e-06	AT1G02205	CER1	Fatty acid hydroxylase superfamily
	SlT07G020130	5.08719	9.2434e-05	AT4G15050		NEP-interacting protein, putative (DUF239)
	SlT02G014110	5.05635	2.69078e-09	AT4G18170	WRKY28	WRKY DNA-binding protein 28
	SlT05G011880	5.03768	7.98784e-07	AT2G43000	NAC042	NAC domain containing protein 42
	SlT08G019800	5.01891	1.87381e-05	AT2G35710	PGSIP7	Nucleotide-diphospho-sugar transferases superfamily protein
	SlT12G024640	5.01545	3.46901e-06	AT3G12120	FAD2	fatty acid desaturase 2
	SlT10G018160	4.99855	9.62339e-06	AT2G40890	CYP98A3	cytochrome P450, family 98, subfamily A, polypeptide 3
	SlT06G017820	4.92133	2.61523e-05	AT5G61890		Integrase-type DNA-binding superfamily protein
	SlT07G020970	4.91796	7.66017e-05	AT1G78830		Curculin-like (mannose-binding) lectin family protein
	SlT01G004510	4.91731	3.46882e-05	AT3G43740		Leucine-rich repeat (LRR) family protein
	SlT08G020080	4.88666	8.72407e-05	AT4G12520		Bifunctional inhibitor/lipid-transfer protein/seed storage 2S albumin superfamily protein
	SlT10G006200	4.87656	1.76182e-05	AT2G45210	SAUR36	SAUR-like auxin-responsive protein family
	SlT02G009070	4.8665	0.000240683	AT2G14960	GH3.1	Auxin-responsive GH3 family protein
	SlT04G018710	4.83321	0.000565331	AT1G21310	EXT3	extensin 3
	SlT02G006210	4.81806	4.69538e-08	AT5G36970	NHL25	NDR1/HIN1-like 25
	SlT05G005550	4.80654	0.0003003
	SlT10G024870	4.79803	0.000872069	AT3G53150	UGT73D1	UDP-glucosyl transferase 73D1
	SlT12G005050	4.77995	0.00034786
	SlT07G014760	4.77255	1.66043e-07	AT5G47530		Auxin-responsive family protein
	SlT07G014750	4.77094	3.85444e-05	AT5G48750		Cytochrome b561/ferric reductase transmembrane with DOMON related domain-containing protein
	SlT09G006790	4.75783	8.791e-09	AT1G21270	WAK2	wall-associated kinase 2
	SlT07G015410	4.75057	0.000812245	AT5G17540		HXXXD-type acyl-transferase family protein
	SlT06G014120	4.73991	3.80125e-07	AT2G05940	RIPK	Protein kinase superfamily protein
	SlT09G005950	4.7122	0.000233925	AT1G15710		prephenate dehydrogenase family protein
	SlT10G014010	4.71098	9.37018e-07	AT3G25020	RLP42	receptor like protein 42
	SlT01G034240	4.7096	0.000437453	AT5G37780	CAM1	calmodulin 1
	SlT08G021080	4.68526	0.00137453	AT5G67360	ARA12	Subtilase family protein
	SlT08G001740	4.68011	3.25242e-06	AT1G43710	EMB1075	Pyridoxal phosphate (PLP)-dependent transferases superfamily protein
	SlT02G004990	4.6681	7.22339e-07
	SlT05G010450	4.66181	0.000898773	AT5G47650	NUDT2	nudix hydrolase homolog 2
	SlT07G010580	4.6376	8.37848e-06	AT5G56960		basic helix-loop-helix (bHLH) DNA-binding family protein
	SlT06G017520	4.63744	5.29168e-07
	SlT09G018910	4.61004	3.46882e-05
	SlT03G025280	4.57595	6.82616e-07	AT5G15630	IRX6	COBRA-like extracellular glycosyl-phosphatidyl inositol-anchored protein family
	SlT01G020100	4.56752	1.48454e-07	AT2G44380		Cysteine/Histidine-rich C1 domain family protein
	SlT11G008350	4.54326	7.33571e-09	AT1G14550		Peroxidase superfamily protein
	SlT02G030930	4.54179	0.000181125	AT4G37370	CYP81D8	cytochrome P450, family 81, subfamily D, polypeptide 8
	SlT12G001930	4.5296	7.33571e-09	AT3G16030	CES101	lectin protein kinase family protein
	SlT08G021050	4.51331	0.00014052	AT5G67360	ARA12	Subtilase family protein
	SlT11G022960	4.51253	0.000531715	AT5G06720	PA2	peroxidase 2
	SlT12G015560	4.46522	0.000883333	AT1G80450		VQ motif-containing protein
	SlT10G013660	4.46041	0.00135585	AT1G47480		alpha/beta-Hydrolases superfamily protein
	SlT11G008290	4.45567	2.4745e-06	AT1G14550		Peroxidase superfamily protein
	SlT11G008300	4.45536	2.59153e-06	AT1G14550		Peroxidase superfamily protein
	SlT01G020060	4.43986	6.31854e-05	AT2G44380		Cysteine/Histidine-rich C1 domain family protein
	SlT01G002530	4.42437	7.27687e-06	AT1G70520	CRK2	cysteine-rich RLK (RECEPTOR-like protein kinase) 2
	SlT02G015830	4.35926	1.6967e-07	AT3G49340		Cysteine proteinases superfamily protein
	SlT04G005790	4.3412	3.24527e-10	AT1G74170	RLP13	receptor like protein 13
	SlT12G000780	4.33139	1.60631e-08	AT3G22060		Receptor-like protein kinase-related family protein
	SlT04G020670	4.31601	2.23251e-08	AT4G08850		Leucine-rich repeat receptor-like protein kinase family protein
	SlT01G020120	4.3079	1.15595e-06	AT2G44380		Cysteine/Histidine-rich C1 domain family protein
	SlT01G022300	4.28095	3.17601e-07
	SlT06G015100	4.27885	7.29639e-06	AT5G40990	GLIP1	GDSL lipase 1
	SlT12G022360	4.26852	7.67065e-05
	SlT02G012380	4.23428	2.23251e-08	AT3G47570		Leucine-rich repeat protein kinase family protein
	SlT02G011120	4.21143	0.00183862	AT1G30700		FAD-binding Berberine family protein
	SlT03G007080	4.211	3.4237e-05	AT3G03440		ARM repeat superfamily protein
	SlT07G015860	4.20536	0.000218244	AT5G23960	TPS21	terpene synthase 21
	SlT08G014240	4.19864	1.21101e-06	AT1G15520	ABCG40	pleiotropic drug resistance 12
	SlT01G036890	4.1954	3.56992e-07	AT2G15760		calmodulin-binding protein (DUF1645)
	SlT12G018320	4.19312	1.24702e-05	AT4G11650	OSM34	osmotin 34
	SlT04G020690	4.18783	1.32348e-07	AT4G08850		Leucine-rich repeat receptor-like protein kinase family protein
	SlT11G013650	4.18586	0.00130514	AT4G11650	OSM34	osmotin 34
	SlT10G024050	4.17809	8.56407e-05	AT3G54040		PAR1 protein
	SlT10G017420	4.17657	5.19889e-06	AT2G38290	AMT2	ammonium transporter 2
	SlT09G025720	4.16688	2.29463e-07	AT3G52590	UBQ1	ubiquitin extension protein 1
	SlT07G019710	4.16367	5.36548e-06	AT5G48290		Heavy metal transport/detoxification superfamily protein
	SlT04G020680	4.16155	1.87502e-07	AT4G08850		Leucine-rich repeat receptor-like protein kinase family protein
	SlT12G016910	4.14706	6.56794e-05	AT5G07990	TT7	Cytochrome P450 superfamily protein
	SlT04G020650	4.14033	5.12647e-07	AT4G08850		Leucine-rich repeat receptor-like protein kinase family protein
	SlT01G004630	4.11442	0.00317072	AT1G45616	RLP6	receptor like protein 6
	SlT06G014390	4.09343	0.000120436	AT2G29120	GLR2.7	glutamate receptor 2.7
	SlT03G026990	4.09089	9.83725e-07	AT5G20230	BCB	blue-copper-binding protein
	SlT12G024650	4.08673	0.00320281	AT3G12120	FAD2	fatty acid desaturase 2
	SlT01G020050	4.0676	0.000479347
	SlT08G015200	4.05666	3.69456e-06	AT2G39030	NATA1	Acyl-CoA N-acyltransferases (NAT) superfamily protein
	SlT01G020140	4.0486	1.91732e-06	AT2G27660		Cysteine/Histidine-rich C1 domain family protein
	SlT01G027380	4.04181	0.000219187	AT3G04720	PR4	pathogenesis-related 4
	SlT08G001730	4.03677	2.54045e-05	AT2G39030	NATA1	Acyl-CoA N-acyltransferases (NAT) superfamily protein
	SlT04G018720	4.03253	0.000215528	AT1G21310	EXT3	extensin 3
	SlT02G013650	4.02416	0.000315781
	SlT01G000200	4.01859	0.000717316	AT5G37490		ARM repeat superfamily protein
	SlT01G003070	4.00081	0.000355008	AT1G66920		Protein kinase superfamily protein
	SlT03G006080	3.98303	4.63792e-07	AT3G50930	BCS1	cytochrome BC1 synthesi
	SlT05G017880	3.98177	7.27687e-06	AT5G53130	CNGC1	cyclic nucleotide gated channel 1
	SlT08G002500	3.96687	8.56407e-05	AT1G62790		Bifunctional inhibitor/lipid-transfer protein/seed storage 2S albumin superfamily protein
	SlT07G000200	3.9583	0.00112343	AT1G67520		lectin protein kinase family protein
	SlT01G019020	3.95744	4.99865e-09	AT2G15220		Plant basic secretory protein (BSP) family protein
	SlT05G022280	3.95488	8.94508e-05	AT2G39380	EXO70H2	exocyst subunit exo70 family protein H2
	SlT09G022360	3.9446	0.000404265	AT3G54700	PHT1;7	phosphate transporter 1;7
	SlT01G001950	3.94089	2.13952e-05	AT3G11820	SYP121	syntaxin of plants 121
	SlT08G002950	3.91791	0.00265643	AT5G07240	IQD24	IQ-domain 24
	SlT11G008340	3.9167	9.38101e-08	AT1G14550		Peroxidase superfamily protein
	SlT06G013680	3.90979	0.00377286
	SlT09G020120	3.90171	6.07831e-08	AT3G22400	LOX5	PLAT/LH2 domain-containing lipoxygenase family protein
	SlT04G016120	3.90028	2.34006e-06	AT4G39830		Cupredoxin superfamily protein
	SlT04G012020	3.89974	1.68504e-08	AT1G08450	CRT3	calreticulin 3
	SlT10G017470	3.89856	1.03194e-10
	SlT01G020070	3.89185	0.00399934	AT2G44380		Cysteine/Histidine-rich C1 domain family protein
	SlT09G023300	3.89145	0.00402938
	SlT02G012550	3.87406	0.000198762	AT3G18670		Ankyrin repeat family protein
	SlT08G023150	3.87225	3.45029e-11	AT4G23810	WRKY53	WRKY family transcription factor
	SlT04G019540	3.86951	5.21818e-11	AT3G54420	EP3	homolog of carrot EP3-3 chitinase
	SlT07G019700	3.85327	7.01486e-06	AT3G07600		Heavy metal transport/detoxification superfamily protein
	SlT07G003740	3.83117	1.77544e-08	AT2G34930		disease resistance family protein / LRR family protein
	SlT07G013700	3.81875	1.32348e-07	AT2G43000	NAC042	NAC domain containing protein 42
	SlT07G001250	3.81672	0.000189391	AT4G30550	GGP3	Class I glutamine amidotransferase-like superfamily protein
	SlT08G023400	3.81366	5.10381e-05
	SlT02G015870	3.79799	0.000139821	AT3G49340		Cysteine proteinases superfamily protein
	SlT10G014000	3.79149	3.88304e-06
	SlT07G001580	3.77411	9.33685e-06	AT2G18680		transmembrane protein
	SlT02G025080	3.74746	0.00144584	AT4G16260		Glycosyl hydrolase superfamily protein
	SlT04G005360	3.70929	3.67267e-05	AT3G47570		Leucine-rich repeat protein kinase family protein
	SlT10G017480	3.67899	3.45029e-11	AT1G21230	WAK5	wall associated kinase 5
	SlT09G019610	3.67175	2.39142e-05	AT1G02810		Plant invertase/pectin methylesterase inhibitor superfamily
	SlT08G003180	3.64334	0.000705803	AT2G46150		Late embryogenesis abundant (LEA) hydroxyproline-rich glycoprotein family
	SlT06G023600	3.63422	4.99865e-09	AT5G59790		UPSTREAM OF FLC protein (DUF966)
	SlT02G008820	3.62133	0.00035226
	SlT01G020090	3.60875	2.56913e-06	AT2G44380		Cysteine/Histidine-rich C1 domain family protein
	SlT08G015160	3.60415	0.000142548	AT1G43710	EMB1075	Pyridoxal phosphate (PLP)-dependent transferases superfamily protein
	SlT04G001690	3.57398	1.43321e-05	AT3G03280		hypothetical protein AT3G03280
	SlT03G021270	3.57156	2.29463e-07	AT1G17860		Kunitz family trypsin and protease inhibitor protein
	SlT04G004060	3.5646	0.00389535
	SlT01G003080	3.56326	0.000935775	AT5G38260		Protein kinase superfamily protein
	SlT11G018060	3.55218	0.00335848
	SlT05G003860	3.54853	2.54371e-06	AT1G25390		Protein kinase superfamily protein
	SlT12G020880	3.53578	0.000373592	AT1G76160	sks5	SKU5 similar 5
	SlT06G024740	3.53315	0.000146946	AT3G47570		Leucine-rich repeat protein kinase family protein
	SlT08G015300	3.5192	4.57189e-06	AT5G10770		Eukaryotic aspartyl protease family protein
	SlT12G007450	3.49354	0.000230498	AT2G19330	PIRL6	plant intracellular ras group-related LRR 6
	SlT03G030800	3.48781	0.00542997	AT1G52200		PLAC8 family protein
	SlT11G022200	3.48676	0.0027781	AT1G21240	WAK3	wall associated kinase 3
	SlT08G011430	3.48468	0.000236606	AT5G26170	WRKY50	WRKY DNA-binding protein 50
	SlT11G004970	3.48366	3.03442e-07	AT1G74180	RLP14	receptor like protein 14
	SlT03G006110	3.48259	2.81294e-06	AT3G50930	BCS1	cytochrome BC1 synthesi
	SlT12G000580	3.47635	0.00597677	AT1G12220	RPS5	Disease resistance protein (CC-NBS-LRR class) family
	SlT11G023130	3.47586	8.56407e-05	AT2G37430	ZAT11	C2H2 and C2HC zinc fingers superfamily protein
	SlT10G021890	3.45775	2.50472e-05	AT5G06320	NHL3	NDR1/HIN1-like 3
	SlT11G007010	3.44028	0.006508	AT1G09070	SRC2	soybean gene regulated by cold-2
	SlT09G004070	3.40535	1.33333e-06	AT1G06620		2-oxoglutarate (2OG) and Fe(II)-dependent oxygenase superfamily protein
	SlT09G013130	3.40389	1.60152e-06	AT5G48540		receptor-like protein kinase-related family protein
	SlT12G005040	3.39495	0.00112314
	SlT11G000640	3.38418	2.81294e-06	AT5G60900	RLK1	receptor-like protein kinase 1
	SlT09G005360	3.37977	0.000178068	AT2G37820		Cysteine/Histidine-rich C1 domain family protein
	SlT02G021370	3.36359	0.000398447	AT3G12500	HCHIB	basic chitinase
	SlT05G017680	3.33265	3.86903e-05	AT5G24090	CHIA	chitinase A
	SlT10G025690	3.32945	1.5553e-07	AT3G54040		PAR1 protein
	SlT01G012170	3.32818	0.00549083	AT1G71520		Integrase-type DNA-binding superfamily protein
	SlT01G009710	3.32593	2.03383e-05
	SlT02G031300	3.29364	1.10279e-08	AT4G34050	CCoAOMT1	S-adenosyl-L-methionine-dependent methyltransferases superfamily protein
	SlT06G007280	3.2906	0.000315781	AT4G11260	SGT1B	phosphatase-like protein
	SlT12G005720	3.27698	0.00788334	AT1G45616	RLP6	receptor like protein 6
	SlT05G009630	3.2765	1.29939e-05	AT5G17540		HXXXD-type acyl-transferase family protein
	SlT06G014400	3.26402	1.88487e-06	AT2G29110	GLR2.8	glutamate receptor 2.8
	SlT12G000610	3.2608	0.002617	AT4G27190		NB-ARC domain-containing disease resistance protein
	SlT01G033770	3.25904	6.45994e-06	AT2G41480		peroxidase superfamily protein
	SlT09G023280	3.25043	3.36031e-05	AT1G24020	MLP423	MLP-like protein 423
	SlT10G017440	3.24988	2.9517e-05	AT2G33060	RLP27	receptor like protein 27
	SlT02G025870	3.24129	0.000265041	AT3G28510		P-loop containing nucleoside triphosphate hydrolases superfamily protein
	SlT08G017920	3.23724	0.00795359	AT1G03220		Eukaryotic aspartyl protease family protein
	SlT11G007820	3.23704	0.000621111	AT1G34420		leucine-rich repeat transmembrane protein kinase family protein
	SlT09G000150	3.23176	1.86448e-05	AT1G47890	RLP7	receptor like protein 7
	SlT04G024940	3.23015	0.00638562	AT5G25900	GA3	GA requiring 3
	SlT02G015320	3.22149	1.26025e-07	AT4G20140	GSO1	Leucine-rich repeat transmembrane protein kinase
	SlT04G016390	3.2208	0.000434755	AT5G06060		NAD(P)-binding Rossmann-fold superfamily protein
	SlT03G030300	3.20905	3.67267e-05	AT3G16030	CES101	lectin protein kinase family protein
	SlT03G023360	3.2037	1.15595e-06
	SlT08G003310	3.20017	8.791e-09	AT4G23810	WRKY53	WRKY family transcription factor
	SlT12G005600	3.19751	6.07831e-08	AT3G15518		hypothetical protein AT3G15518
	SlT06G011280	3.19522	0.00739113	AT4G14640	CAM8	calmodulin 8
	SlT07G014200	3.18425	0.000113783
	SlT12G016930	3.16879	3.3077e-05	AT3G12120	FAD2	fatty acid desaturase 2
	SlT10G019830	3.16024	9.96395e-06	AT4G34131	UGT73B3	UDP-glucosyl transferase 73B3
	SlT03G006060	3.14818	0.000704151
	SlT04G007140	3.14454	0.000639905
	SlT09G018200	3.14374	3.83786e-08	AT4G08850		Leucine-rich repeat receptor-like protein kinase family protein
	SlT09G018700	3.13468	0.000347638	AT1G07710		Ankyrin repeat family protein
	SlT03G026980	3.1284	1.14596e-06	AT5G20230	BCB	blue-copper-binding protein
	SlT09G021550	3.12661	0.000115173	AT2G23770	LYK4	protein kinase family protein / peptidoglycan-binding LysM domain-containing protein
	SlT12G003740	3.12501	0.00925309
	SlT05G017910	3.11338	4.68053e-07	AT5G53130	CNGC1	cyclic nucleotide gated channel 1
	SlT08G020020	3.1057	0.000978324	AT4G12490		Bifunctional inhibitor/lipid-transfer protein/seed storage 2S albumin superfamily protein
	SlT09G019110	3.10073	0.00178537	AT3G50700	IDD2	indeterminate(ID)-domain 2
	SlT12G015330	3.10052	0.000275215	AT5G57260	CYP71B10	cytochrome P450, family 71, subfamily B, polypeptide 10
	SlT02G024760	3.08792	0.00867135
	SlT02G012540	3.08153	0.000357861	AT2G44380		Cysteine/Histidine-rich C1 domain family protein
	SlT07G018990	3.07632	0.00702174
	SlT02G016080	3.07199	0.0095664	AT2G29120	GLR2.7	glutamate receptor 2.7
	SlT12G016970	3.07024	0.000110453	AT3G12120	FAD2	fatty acid desaturase 2
	SlT12G016950	3.06922	0.000283265
	SlT07G015250	3.06903	0.00125031	AT1G05010	EFE	ethylene-forming enzyme
	SlT08G020330	3.06121	0.0025198	AT4G12490		Bifunctional inhibitor/lipid-transfer protein/seed storage 2S albumin superfamily protein
	SlT08G009370	3.05228	0.00799721	AT1G55020	LOX1	lipoxygenase 1
	SlT06G006520	3.05071	0.00304004	AT5G62350		Plant invertase/pectin methylesterase inhibitor superfamily protein
	SlT05G007050	3.02118	0.000743746	AT3G11810		transmembrane protein
	SlT07G010710	2.99037	0.00811782	AT4G33050	EDA39	calmodulin-binding family protein
	SlT11G023160	2.9882	0.0023727	AT5G59790		UPSTREAM OF FLC protein (DUF966)
	SlT06G022110	2.97345	0.00925309	AT3G11840	PUB24	E3 ubiquitin-protein ligase PUB24-like protein
	SlT09G020080	2.96338	4.91567e-06	AT5G26340	MSS1	Major facilitator superfamily protein
	SlT01G016140	2.96087	0.00173047	AT4G15630		Uncharacterized protein family (UPF0497)
	SlT11G005010	2.94076	0.000558362	AT1G74670	GASA6	Gibberellin-regulated family protein
	SlT04G006160	2.93164	0.000657011
	SlT11G004850	2.91434	5.87207e-06	AT5G16600	MYB43	myb domain protein 43
	SlT05G021090	2.91196	0.00702174	AT1G15520	ABCG40	pleiotropic drug resistance 12
	SlT08G015120	2.91146	1.87381e-05	AT1G43710	EMB1075	Pyridoxal phosphate (PLP)-dependent transferases superfamily protein
	SlT10G016150	2.9097	3.63025e-08	AT2G17040	NAC036	NAC domain containing protein 36
	SlT04G017200	2.90477	0.00951479	AT3G26310	CYP71B35	cytochrome P450, family 71, subfamily B, polypeptide 35
	SlT03G013770	2.89744	0.000219187	AT5G60900	RLK1	receptor-like protein kinase 1
	SlT12G016940	2.89669	0.000400762	AT3G12120	FAD2	fatty acid desaturase 2
	SlT01G036790	2.88948	0.0104342	AT2G15780		Cupredoxin superfamily protein
	SlT11G003050	2.86677	6.28349e-06	AT2G39210		Major facilitator superfamily protein
	SlT01G007970	2.85539	0.00693573
	SlT09G005640	2.83206	0.000120436	AT3G09270	GSTU8	glutathione S-transferase TAU 8
	SlT05G023710	2.82869	0.00694722	AT1G76980		patatin-like phospholipase domain protein
	SlT07G000500	2.82099	0.00242053
	SlT09G002740	2.81488	0.00275901
	SlT09G005540	2.79328	0.00487866
	SlT08G011330	2.77281	2.01067e-07	AT5G51160		Ankyrin repeat family protein
	SlT12G020240	2.76853	0.00253461	AT5G66850	MAPKKK5	mitogen-activated protein kinase kinase kinase 5
	SlT11G001980	2.75703	0.000523664	AT2G36290		alpha/beta-Hydrolases superfamily protein
	SlT11G022060	2.75322	0.000665644	AT3G44190		FAD/NAD(P)-binding oxidoreductase family protein
	SlT03G015850	2.75258	0.00210532
	SlT11G002390	2.743	0.0129869	AT5G49690		UDP-Glycosyltransferase superfamily protein
	SlT12G002980	2.74153	0.0125667	AT5G56970	CKX3	cytokinin oxidase 3
	SlT03G018330	2.72988	0.000267602	AT2G40116		Phosphoinositide-specific phospholipase C family protein
	SlT03G006070	2.72814	0.0136716	AT3G50930	BCS1	cytochrome BC1 synthesi
	SlT12G018710	2.70213	0.0130471	AT5G62180	CXE20	carboxyesterase 20
	SlT07G012990	2.69992	3.96753e-07	AT1G05300	ZIP5	zinc transporter 5 precursor
	SlT02G002000	2.68025	1.87381e-05	AT5G39000		Malectin/receptor-like protein kinase family protein
	SlT04G022720	2.67507	1.2614e-07
	SlT01G003190	2.66911	0.00867135	AT4G16260		Glycosyl hydrolase superfamily protein
	SlT03G020790	2.66613	1.93086e-05	AT1G17860		Kunitz family trypsin and protease inhibitor protein
	SlT02G027980	2.66112	0.000829336	AT5G15870		glycosyl hydrolase family 81 protein
	SlT04G024250	2.65417	4.22167e-06	AT2G29100	GLR2.9	glutamate receptor 2.9
	SlT02G024570	2.6473	1.616e-06	AT5G38260		Protein kinase superfamily protein
	SlT10G017460	2.64666	4.73266e-06	AT1G21270	WAK2	wall-associated kinase 2
	SlT02G007590	2.63699	0.0145431	AT5G25610	RD22	BURP domain-containing protein
	SlT06G016610	2.63032	0.0114417	AT1G52200		PLAC8 family protein
	SlT01G017490	2.62834	0.000178068	AT1G02400	GA2OX6	gibberellin 2-oxidase 6
	SlT09G000860	2.62593	0.0151831	AT3G09520	EXO70H4	exocyst subunit exo70 family protein H4
	SlT02G018680	2.61411	0.000414737	AT4G38830	CRK26	cysteine-rich RLK (RECEPTOR-like protein kinase) 26
	SlT08G020380	2.61143	0.0129869	AT4G12490		Bifunctional inhibitor/lipid-transfer protein/seed storage 2S albumin superfamily protein
	SlT07G001640	2.61081	8.37848e-06	AT5G48380	BIR1	BAK1-interacting receptor-like kinase 1
	SlT04G023680	2.60717	0.000134241	AT4G37370	CYP81D8	cytochrome P450, family 81, subfamily D, polypeptide 8
	SlT11G005130	2.57361	1.38666e-06	AT2G01670	NUDT17	nudix hydrolase homolog 17
	SlT07G019270	2.57145	0.000138222	AT5G45710	RHA1	winged-helix DNA-binding transcription factor family protein
	SlT04G019760	2.55031	0.0162274	AT5G64810	WRKY51	WRKY DNA-binding protein 51
	SlT04G028270	2.55008	3.25148e-05	AT1G76600		poly polymerase
	SlT05G019090	2.54563	0.00156339	AT1G17840	ABCG11	white-brown complex-like protein
	SlT04G020660	2.53935	0.000291222	AT4G08850		Leucine-rich repeat receptor-like protein kinase family protein
	SlT11G013640	2.53851	0.0142	AT4G11650	OSM34	osmotin 34
	SlT04G004090	2.53604	0.000972313
	SlT06G023950	2.53328	0.00305459
	SlT05G019970	2.52845	0.00820985	AT2G40330	PYL6	PYR1-like 6
	SlT03G023930	2.52639	0.00987631	AT1G18980		RmlC-like cupins superfamily protein
	SlT09G000630	2.52146	0.00604325	AT5G58630	TRM31	hypothetical protein AT5G58630
	SlT04G003820	2.51875	0.00019549
	SlT09G007820	2.51673	0.00700715	AT3G56400	WRKY70	WRKY DNA-binding protein 70
	SlT08G001750	2.50653	8.83374e-05	AT1G43710	EMB1075	Pyridoxal phosphate (PLP)-dependent transferases superfamily protein
	SlT10G019890	2.50649	0.00334113	AT2G41640		Glycosyltransferase family 61 protein
	SlT03G025440	2.50612	2.14983e-05	AT1G03220		Eukaryotic aspartyl protease family protein
	SlT04G024610	2.48746	0.0147431	AT2G26560	PLA2A	phospholipase A 2A
	SlT04G005150	2.4657	0.0172099	AT1G03020		Thioredoxin superfamily protein
	SlT06G002210	2.45287	3.67894e-06	AT1G71400	RLP12	receptor like protein 12
	SlT07G003230	2.44586	0.000252739	AT5G20230	BCB	blue-copper-binding protein
	SlT11G023090	2.44151	0.00694722	AT2G37430	ZAT11	C2H2 and C2HC zinc fingers superfamily protein
	SlT12G004650	2.43018	0.00269297
	SlT05G004950	2.40488	0.0182991
	SlT02G012750	2.40361	0.0182991
	SlT06G020400	2.38926	0.0002459	AT2G27660		Cysteine/Histidine-rich C1 domain family protein
	SlT01G040340	2.3827	2.67952e-05	AT2G17220	Kin3	Protein kinase superfamily protein
	SlT03G006030	2.37734	0.0185704	AT3G50930	BCS1	cytochrome BC1 synthesi
	SlT01G000080	2.37498	0.000822967	AT2G39530		Uncharacterized protein family (UPF0497)
	SlT01G037450	2.37475	7.98822e-05	AT2G23460	XLG1	extra-large G-protein 1
	SlT02G018670	2.36973	8.04138e-06	AT4G23180	CRK10	cysteine-rich RLK (RECEPTOR-like protein kinase) 10
	SlT04G005070	2.36464	0.000241624
	SlT01G030130	2.34707	3.14857e-06	AT2G18750		Calmodulin-binding protein
	SlT08G005150	2.34026	0.00229332	AT1G74170	RLP13	receptor like protein 13
	SlT02G029520	2.33762	0.00288707	AT1G49000		transmembrane protein
	SlT10G015700	2.33633	3.36031e-05	AT1G55210		Disease resistance-responsive (dirigent-like protein) family protein
	SlT08G015180	2.32277	0.000273904	AT2G39030	NATA1	Acyl-CoA N-acyltransferases (NAT) superfamily protein
	SlT03G014730	2.31669	0.00564465
	SlT01G028540	2.31619	9.2434e-05	AT3G05170		Phosphoglycerate mutase family protein
	SlT12G012710	2.30189	0.00668805	AT1G18390		Serine/Threonine kinase family catalytic domain protein
	SlT07G011840	2.29782	0.00300392	AT2G05940	RIPK	Protein kinase superfamily protein
	SlT04G001480	2.28771	0.00335707	AT4G18250		receptor Serine/Threonine kinase-like protein
	SlT05G003950	2.28245	0.0127493
	SlT07G016080	2.27793	0.020419	AT3G26300	CYP71B34	cytochrome P450, family 71, subfamily B, polypeptide 34
	SlT03G019960	2.27022	0.00318831	AT5G14040	PHT3;1	phosphate transporter 3;1
	SlT01G033880	2.26999	0.0025603	AT4G36860		LIM domain-containing protein
	SlT03G029390	2.26978	0.000285488	AT1G73805	SARD1	Calmodulin binding protein-like protein
	SlT11G000490	2.26541	0.00271772
	SlT04G016440	2.25951	0.00316646	AT5G65160	TPR14	tetratricopeptide repeat (TPR)-containing protein
	SlT02G028650	2.25648	0.00560658	AT2G26560	PLA2A	phospholipase A 2A
	SlT08G012980	2.24724	2.64487e-05	AT5G25930		kinase family with leucine-rich repeat domain-containing protein
	SlT09G020380	2.23538	1.72667e-06	AT4G14880	OASA1	O-acetylserine (thiol) lyase (OAS-TL) isoform A1
	SlT04G000110	2.21932	0.000142548	AT1G24140		Matrixin family protein
	SlT05G002600	2.20709	0.00692798	AT5G48620		Disease resistance protein (CC-NBS-LRR class) family
	SlT09G023980	2.19188	0.0218752	AT1G15520	ABCG40	pleiotropic drug resistance 12
	SlT05G017890	2.18144	0.000623968	AT5G53130	CNGC1	cyclic nucleotide gated channel 1
	SlT07G000240	2.17393	0.019837	AT1G45616	RLP6	receptor like protein 6
	SlT05G003940	2.17088	0.0101618	AT4G18250		receptor Serine/Threonine kinase-like protein
	SlT02G023380	2.16965	1.62961e-05	AT3G50900		hypothetical protein AT3G50900
	SlT04G018110	2.16895	0.000829336	AT1G31130		polyadenylate-binding protein 1-B-binding protein
	SlT03G015090	2.16861	2.74144e-05	AT1G76390	PUB43	ARM repeat superfamily protein
	SlT03G021980	2.16501	2.54371e-06	AT4G05200	CRK25	cysteine-rich RLK (RECEPTOR-like protein kinase) 25
	SlT03G003640	2.14118	0.0101087	AT5G52390		PAR1 protein
	SlT02G031280	2.14115	0.000267602	AT4G34050	CCoAOMT1	S-adenosyl-L-methionine-dependent methyltransferases superfamily protein
	SlT08G005090	2.11874	0.00141535
	SlT01G022220	2.11504	0.00377513
	SlT03G025210	2.10706	0.0204247	AT3G03290		Adenine nucleotide alpha hydrolases-like superfamily protein
	SlT11G018400	2.10425	7.06829e-05	AT2G36870	XTH32	xyloglucan endotransglucosylase/hydrolase 32
	SlT06G002020	2.09351	0.022857	AT3G04300		RmlC-like cupins superfamily protein
	SlT02G021880	2.0889	3.36031e-05	AT2G17760		Eukaryotic aspartyl protease family protein
	SlT02G018330	2.08769	0.00054904	AT1G66910		Protein kinase superfamily protein
	SlT01G015920	2.07817	1.04515e-05	AT4G02570	CUL1	cullin 1
	SlT08G004050	2.07066	0.0237001
	SlT04G006270	2.06544	0.00638458	AT3G47570		Leucine-rich repeat protein kinase family protein
	SlT12G003730	2.06471	0.0244929	AT1G45616	RLP6	receptor like protein 6
	SlT01G026750	2.0633	0.00565221	AT3G56710	SIB1	sigma factor binding protein 1
	SlT08G015290	2.05335	0.00241884	AT5G10770		Eukaryotic aspartyl protease family protein
	SlT03G023350	2.04601	0.00158624
	SlT11G020710	2.04555	0.0090013	AT3G26040		HXXXD-type acyl-transferase family protein
	SlT12G000670	2.04343	0.025065	AT2G25470	RLP21	receptor like protein 21
	SlT04G027680	2.0406	0.000253081	AT4G22060		F-box protein (DUF295)
	SlT02G018660	2.03853	1.29939e-05	AT4G05200	CRK25	cysteine-rich RLK (RECEPTOR-like protein kinase) 25
	SlT01G021110	2.02624	0.00457583	AT3G57450		hypothetical protein AT3G57450
	SlT09G002000	2.02592	0.000133872	AT3G09830		Protein kinase superfamily protein
	SlT02G007050	2.02563	0.0223999	AT3G12500	HCHIB	basic chitinase
	SlT09G017540	2.02131	0.0249795
	SlT08G021010	2.01979	0.00453036	AT1G04110	SDD1	Subtilase family protein
	SlT04G002570	2.01622	0.00245434	AT1G11330		S-locus lectin protein kinase family protein
	SlT09G001560	2.01524	0.0171087	AT2G37130		Peroxidase superfamily protein
	SlT09G023290	2.00786	0.0261039
	SlT09G007050	2.00605	0.00140238	AT2G38470	WRKY33	WRKY DNA-binding protein 33
	SlT06G007240	2.00222	0.000880393	AT5G52760		Copper transport protein family
	SlT06G020200	1.99549	2.12852e-05	AT1G17860		Kunitz family trypsin and protease inhibitor protein
	SlT03G017150	1.99429	0.0243033	AT3G23250	MYB15	myb domain protein 15
	SlT05G004980	1.97891	3.40607e-05
	SlT03G018410	1.97582	0.026439	AT3G47570		Leucine-rich repeat protein kinase family protein
	SlT11G000890	1.95661	0.0193944
	SlT01G033870	1.9491	0.000951812	AT1G19270	DA1	DA1
	SlT03G001420	1.94737	0.00140238	AT5G58950		Protein kinase superfamily protein
	SlT07G017120	1.93839	0.0137135	AT2G42360		RING/U-box superfamily protein
	SlT07G019240	1.93633	0.00285617	AT4G32300	SD2-5	S-domain-2 5
	SlT10G001760	1.92902	0.0194262	AT4G27290		S-locus lectin protein kinase family protein
	SlT04G002270	1.92727	0.0115192	AT5G37490		ARM repeat superfamily protein
	SlT04G020710	1.92647	0.000545755	AT4G08850		Leucine-rich repeat receptor-like protein kinase family protein
	SlT02G022310	1.92154	0.000941012	AT2G17890	CPK16	calcium-dependent protein kinase 16
	SlT04G025060	1.91555	0.00640851	AT5G42650	AOS	allene oxide synthase
	SlT03G015830	1.89691	3.27406e-05	AT5G53110		RING/U-box superfamily protein
	SlT02G013610	1.89214	0.000237324	AT5G14930	SAG101	senescence-associated gene 101
	SlT11G016790	1.88624	0.000548536	AT2G02800	APK2B	protein kinase 2B
	SlT04G005910	1.88014	1.60236e-06	AT3G23240	ERF1	ethylene response factor 1
	SlT01G015830	1.87736	0.0027553	AT1G48480	RKL1	receptor-like kinase 1
	SlT07G023690	1.87631	0.000440522	AT1G50590		RmlC-like cupins superfamily protein
	SlT11G018900	1.87046	0.00602169	AT1G08230		Transmembrane amino acid transporter family protein
	SlT09G005630	1.86359	0.0262333	AT3G09270	GSTU8	glutathione S-transferase TAU 8
	SlT09G019210	1.8587	0.0181408	AT4G15800	RALFL33	ralf-like 33
	SlT12G007430	1.85676	0.00104918	AT1G28590		GDSL-like Lipase/Acylhydrolase superfamily protein
	SlT02G032010	1.85055	0.00226834	AT3G01820		P-loop containing nucleoside triphosphate hydrolases superfamily protein
	SlT12G021060	1.84692	0.000978324	AT5G45540		transmembrane protein, putative (DUF594)
	SlT07G001970	1.84506	0.00453036	AT3G47570		Leucine-rich repeat protein kinase family protein
	SlT02G004850	1.84423	0.0265677	AT3G47570		Leucine-rich repeat protein kinase family protein
	SlT09G022350	1.84112	0.00120707	AT2G38940	PHT1;4	phosphate transporter 1;4
	SlT05G006500	1.84073	0.0105241	AT5G63010		Transducin/WD40 repeat-like superfamily protein
	SlT11G018500	1.8401	0.00402938	AT5G22930		enabled-like protein (DUF1635)
	SlT12G014710	1.83227	0.00205537	AT3G05660	RLP33	receptor like protein 33
	SlT08G005160	1.83122	0.0074084	AT1G58190	RLP9	receptor like protein 9
	SlT07G003760	1.82655	0.00820985	AT2G34930		disease resistance family protein / LRR family protein
	SlT02G005740	1.82606	0.00033365	AT1G62300	WRKY6	WRKY family transcription factor
	SlT10G000520	1.82565	0.0289784	AT4G21440	MYB102	MYB-like 102
	SlT08G012930	1.80512	0.022857	AT5G25930		kinase family with leucine-rich repeat domain-containing protein
	SlT03G017420	1.80045	0.000540236	AT1G02170	MC1	metacaspase 1
	SlT09G000060	1.80011	0.000252739	AT5G01550	LECRKA4.2	lectin receptor kinase a4.1
	SlT02G008250	1.79781	0.0104342	AT4G36790		Major facilitator superfamily protein
	SlT03G027180	1.79196	0.00533191	AT1G80840	WRKY40	WRKY DNA-binding protein 40
	SlT05G004440	1.78319	0.0312916
	SlT07G004100	1.77945	0.0137145
	SlT02G013640	1.77441	0.0152468
	SlT03G003360	1.7657	0.00144543	AT5G05340	PRX52	Peroxidase superfamily protein
	SlT06G015860	1.76557	0.0127616	AT5G25190	ESE3	Integrase-type DNA-binding superfamily protein
	SlT04G006020	1.74434	0.030644	AT3G47570		Leucine-rich repeat protein kinase family protein
	SlT02G003760	1.74364	6.85269e-06	AT4G20840		FAD-binding Berberine family protein
	SlT04G023110	1.74094	0.00164047	AT1G10140		Uncharacterized conserved protein UCP031279
	SlT04G015870	1.73238	0.0331185	AT3G05660	RLP33	receptor like protein 33
	SlT12G012720	1.71739	0.00705598	AT1G18390		Serine/Threonine kinase family catalytic domain protein
	SlT07G007010	1.71549	0.0304518	AT3G06880		Transducin/WD40 repeat-like superfamily protein
	SlT02G019380	1.71091	0.0337495	AT4G22030		F-box protein with a domain protein
	SlT01G031680	1.70355	0.012666	AT1G55610	BRL1	BRI1 like
	SlT08G021680	1.70251	0.0330245	AT4G11650	OSM34	osmotin 34
	SlT03G003430	1.69732	0.000270115	AT3G49060		U-box domain-containing protein kinase family protein
	SlT11G001720	1.69339	0.00195401	AT1G18980		RmlC-like cupins superfamily protein
	SlT05G023420	1.69271	0.00133622	AT4G25030		Serine/Threonine-kinase
	SlT12G019020	1.68477	0.00463203
	SlT09G004880	1.68294	8.77252e-05	AT5G02290	NAK	Protein kinase superfamily protein
	SlT12G003290	1.67521	0.000562814	AT1G19180	JAZ1	jasmonate-zim-domain protein 1
	SlT08G012970	1.67479	3.58121e-05	AT5G25930		kinase family with leucine-rich repeat domain-containing protein
	SlT10G021880	1.66653	0.0350255	AT5G06320	NHL3	NDR1/HIN1-like 3
	SlT09G017520	1.65937	0.0353991
	SlT03G026280	1.65466	0.0283098	AT5G39670		Calcium-binding EF-hand family protein
	SlT07G003370	1.62239	0.00109259
	SlT07G010900	1.61397	0.00794837	AT5G62180	CXE20	carboxyesterase 20
	SlT12G000510	1.60727	0.0347783	AT1G33260		Protein kinase superfamily protein
	SlT04G005330	1.59618	0.00300822	AT5G13330	Rap2.6L	related to AP2 6l
	SlT11G020940	1.59044	0.0252148
	SlT09G003460	1.58498	0.00105527	AT2G36290		alpha/beta-Hydrolases superfamily protein
	SlT04G016540	1.58358	0.00436477	AT4G39840		cell wall integrity/stress response component-like protein
	SlT02G010630	1.58006	0.0382623	AT2G33320		Calcium-dependent lipid-binding (CaLB domain) family protein
	SlT01G022290	1.57707	0.00166521
	SlT05G004990	1.57071	0.0010856
	SlT03G020470	1.56944	0.0241787	AT3G47570		Leucine-rich repeat protein kinase family protein
	SlT04G001490	1.55865	0.000447207	AT1G25390		Protein kinase superfamily protein
	SlT09G006230	1.5556	0.0153827	AT2G38060	PHT4;2	phosphate transporter 4;2
	SlT02G005630	1.55083	0.0171182	AT3G20340		protein expression protein
	SlT08G020060	1.55069	0.00861847	AT4G12490		Bifunctional inhibitor/lipid-transfer protein/seed storage 2S albumin superfamily protein
	SlT07G003730	1.54878	0.00153967	AT2G34930		disease resistance family protein / LRR family protein
	SlT09G003190	1.54223	3.13781e-06	AT5G03670	TRM28	histone-lysine N-methyltransferase SETD1B-like protein
	SlT05G004000	1.53252	0.0285708	AT1G67000		Protein kinase superfamily protein
	SlT04G022320	1.52541	0.00234218	AT5G64410	OPT4	oligopeptide transporter 4
	SlT12G005710	1.52327	0.0377539	AT3G05650	RLP32	receptor like protein 32
	SlT04G005900	1.52274	0.0234758	AT1G55230		proteinase inhibitor I4, serpin (DUF716)
	SlT05G000160	1.52024	0.000120436	AT1G23390		Kelch repeat-containing F-box family protein
	SlT11G008720	1.51763	0.00207629	AT5G47850	CCR4	CRINKLY4 related 4
	SlT03G021970	1.51355	0.0182991	AT4G23230	CRK15	cysteine-rich RECEPTOR-like kinase
	SlT02G019930	1.50057	0.00177459	AT1G65690		Late embryogenesis abundant (LEA) hydroxyproline-rich glycoprotein family
	SlT08G021020	1.49958	0.0244929	AT2G05920		Subtilase family protein
	SlT02G015890	1.49629	0.0410618	AT3G50460	HR2	homolog of RPW8 2
	SlT02G000020	1.49238	0.0289775
	SlT02G031110	1.49019	0.000476654	AT4G24240	WRKY7	WRKY DNA-binding protein 7
	SlT10G023990	1.48853	0.0405134	AT3G09270	GSTU8	glutathione S-transferase TAU 8
	SlT10G015680	1.4843	0.0179758	AT2G21100		Disease resistance-responsive (dirigent-like protein) family protein
	SlT11G007220	1.47028	0.00533191	AT1G36940		myotubularin-like protein
	SlT05G003900	1.46821	0.000250272	AT1G25390		Protein kinase superfamily protein
	SlT08G015110	1.46681	0.00938384	AT1G43710	EMB1075	Pyridoxal phosphate (PLP)-dependent transferases superfamily protein
	SlT07G019180	1.46611	0.0145204	AT4G32300	SD2-5	S-domain-2 5
	SlT12G000590	1.46213	0.042989	AT4G27190		NB-ARC domain-containing disease resistance protein
	SlT10G018640	1.4571	0.0155033	AT5G06800		myb-like HTH transcriptional regulator family protein
	SlT05G004620	1.45681	0.0126701
	SlT08G013990	1.43935	0.0416716	AT1G80840	WRKY40	WRKY DNA-binding protein 40
	SlT11G019730	1.4317	0.00788334	AT2G27310		F-box family protein
	SlT03G032490	1.42737	0.0318995	AT5G07990	TT7	Cytochrome P450 superfamily protein
	SlT01G018220	1.41786	0.000623968	AT1G03220		Eukaryotic aspartyl protease family protein
	SlT03G023510	1.4176	0.0157138	AT5G15130	WRKY72	WRKY DNA-binding protein 72
	SlT05G019770	1.41305	0.0132661	AT3G51580		transmembrane protein
	SlT12G022400	1.40469	0.0145204	AT1G72920		Toll-Interleukin-Resistance (TIR) domain family protein
	SlT10G022760	1.39902	0.0252801	AT3G52970	CYP76G1	cytochrome P450, family 76, subfamily G, polypeptide 1
	SlT11G018320	1.39439	0.00661331	AT3G46440	UXS5	UDP-XYL synthase 5
	SlT10G023380	1.39415	0.0014897	AT5G67090		Subtilisin-like serine endopeptidase family protein
	SlT09G000160	1.38873	0.0457122
	SlT12G016920	1.38778	0.00453486	AT3G55310		NAD(P)-binding Rossmann-fold superfamily protein
	SlT02G018690	1.3824	0.0449157	AT4G21410	CRK29	cysteine-rich RLK (RECEPTOR-like protein kinase) 29
	SlT05G000460	1.37949	0.00830167	AT1G60420		DC1 domain-containing protein
	SlT03G029990	1.37874	0.00474534	AT1G49000		transmembrane protein
	SlT02G008480	1.37857	0.0278625	AT4G25130	PMSR4	peptide met sulfoxide reductase 4
	SlT07G003710	1.36544	0.00795173	AT5G50400	PAP27	purple acid phosphatase 27
	SlT01G036260	1.365	0.0331185	AT4G34131	UGT73B3	UDP-glucosyl transferase 73B3
	SlT02G026110	1.35297	2.71513e-05	AT5G15140		Galactose mutarotase-like superfamily protein
	SlT07G013770	1.32971	0.00354281	AT3G59080		Eukaryotic aspartyl protease family protein
	SlT11G021690	1.3296	0.00662978	AT1G04580	AO4	aldehyde oxidase 4
	SlT01G002560	1.31671	0.00103612	AT1G70520	CRK2	cysteine-rich RLK (RECEPTOR-like protein kinase) 2
	SlT02G015880	1.31393	0.000665602	AT5G45890	SAG12	senescence-associated gene 12
	SlT01G019970	1.31023	0.0480223	AT2G31945		transmembrane protein
	SlT06G004210	1.30652	0.00135585
	SlT07G016790	1.30114	0.00104285	AT4G03230		G-type lectin S-receptor-like Serine/Threonine-kinase
	SlT07G025030	1.29834	0.0100509	AT3G12830		SAUR-like auxin-responsive protein family
	SlT07G000190	1.29613	0.00399934	AT4G19810	ChiC	Glycosyl hydrolase family protein with chitinase insertion domain-containing protein
	SlT04G004040	1.29466	0.0101758	AT1G06620		2-oxoglutarate (2OG) and Fe(II)-dependent oxygenase superfamily protein
	SlT05G023730	1.2897	0.0498128	AT1G77510	PDIL1-2	PDI-like 1-2
	SlT06G011650	1.28664	0.0488695	AT5G19260	FAF3	FANTASTIC four-like protein (DUF3049)
	SlT06G008960	1.27957	0.0126701	AT5G05340	PRX52	Peroxidase superfamily protein
	SlT04G004970	1.27944	0.00843125	AT5G57260	CYP71B10	cytochrome P450, family 71, subfamily B, polypeptide 10
	SlT12G007900	1.26465	3.74278e-05
	SlT04G019430	1.25416	0.0122899	AT1G71695		Peroxidase superfamily protein
	SlT03G022770	1.22669	0.00328889	AT3G05200	ATL6	RING/U-box superfamily protein
	SlT01G027410	1.22134	0.0270901	AT3G04720	PR4	pathogenesis-related 4
	SlT02G019910	1.21354	0.000285488	AT1G65820		microsomal glutathione s-transferase
	SlT02G020410	1.20934	0.00779313	AT1G30900	VSR6	VACUOLAR SORTING RECEPTOR 6
	SlT04G004070	1.18731	0.00544904
	SlT11G007570	1.18284	0.0212744	AT4G12560	CPR1	F-box and associated interaction domains-containing protein
	SlT04G006030	1.18248	0.0445367	AT3G47570		Leucine-rich repeat protein kinase family protein
	SlT11G007810	1.1734	0.00272087	AT1G34420		leucine-rich repeat transmembrane protein kinase family protein
	SlT09G001750	1.17199	0.0174326	AT1G16670		Protein kinase superfamily protein
	SlT08G010200	1.17108	0.00305459	AT5G27530		Pectin lyase-like superfamily protein
	SlT07G000180	1.17062	0.00120707	AT4G19810	ChiC	Glycosyl hydrolase family protein with chitinase insertion domain-containing protein
	SlT02G022340	1.16414	0.0294807	AT2G18420		Gibberellin-regulated family protein
	SlT12G003510	1.16137	0.0158278
	SlT07G015670	1.1558	0.00381048	AT1G62300	WRKY6	WRKY family transcription factor
	SlT08G011690	1.13673	0.0488303	AT2G19460		DUF3511 domain protein (DUF3511)
	SlT09G024960	1.1302	0.0070711	AT4G31500	CYP83B1	cytochrome P450, family 83, subfamily B, polypeptide 1
	SlT05G007020	1.12968	0.0305593	AT3G11810		transmembrane protein
	SlT04G017730	1.12266	0.0420139	AT1G21550		Calcium-binding EF-hand family protein
	SlT02G007810	1.12173	0.0203446	AT3G50930	BCS1	cytochrome BC1 synthesi
	SlT01G017230	1.12071	0.000481293	AT1G20780	SAUL1	senescence-associated E3 ubiquitin ligase 1
	SlT07G019190	1.11592	0.00611438	AT4G32300	SD2-5	S-domain-2 5
	SlT11G008570	1.11206	0.0234092
	SlT04G007230	1.10743	0.00805097	AT2G41700	ABCA1	ATP-binding cassette A1
	SlTUNG000160	1.09862	0.0441411	AT1G07900	LBD1	LOB domain-containing protein 1
	SlT02G028130	1.09455	0.00513662	AT2G23770	LYK4	protein kinase family protein / peptidoglycan-binding LysM domain-containing protein
	SlT03G027200	1.06859	0.00214126	AT1G15950	CCR1	cinnamoyl coa reductase 1
	SlT07G000520	1.06525	1.04515e-05	AT2G24260	LRL1	LJRHL1-like 1
	SlT05G021700	1.06312	0.048793	AT5G19090		Heavy metal transport/detoxification superfamily protein
	SlT12G022130	1.0528	0.020583	AT5G48380	BIR1	BAK1-interacting receptor-like kinase 1
	SlT03G026270	1.04209	0.0243675	AT3G14250		RING/U-box superfamily protein
	SlT11G019660	1.03481	0.0416716	AT5G22380	NAC090	NAC domain containing protein 90
	SlT07G020980	1.03357	0.030541	AT1G78830		Curculin-like (mannose-binding) lectin family protein
	SlT02G014780	1.03158	0.0115192	AT1G29750	RKF1	receptor-like kinase in flowers 1
	SlT10G017110	1.01684	0.0172097	AT2G30400	OFP2	ovate family protein 2
	SlT05G019170	0.999743	0.0478049	AT5G07610		F-box family protein
	SlT05G007860	0.997161	0.012713	AT3G55270	MKP1	mitogen-activated protein kinase phosphatase 1
	SlT08G009650	0.988623	0.0223999	AT5G11000		hypothetical protein (DUF868)
	SlT02G021350	0.98273	0.0182405	AT3G51440		Calcium-dependent phosphotriesterase superfamily protein
	SlT11G021830	0.980701	0.0497023	AT1G76650	CML38	calmodulin-like 38
	SlT03G023840	0.975831	0.0342564	AT1G77400		extensin-like protein
	SlT09G000900	0.975469	0.00397272	AT1G07710		Ankyrin repeat family protein
	SlT06G018570	0.974604	0.00664418	AT5G61210	SNAP33	soluble N-ethylmaleimide-sensitive factor adaptor protein 33
	SlT02G005670	0.969972	0.00603116	AT3G52430	PAD4	alpha/beta-Hydrolases superfamily protein
	SlT06G009430	0.965521	0.0104377	AT3G11040	ENGase85B	Glycosyl hydrolase family 85
	SlT05G017100	0.96077	0.00465917	AT2G26440		Plant invertase/pectin methylesterase inhibitor superfamily
	SlT05G019030	0.950732	0.03701
	SlT08G002100	0.947661	0.016464	AT4G18010	IP5PII	myo-inositol polyphosphate 5-phosphatase 2
	SlT05G006100	0.946612	0.0100651	AT2G26710	BAS1	Cytochrome P450 superfamily protein
	SlT12G002590	0.942768	0.0168394	AT5G25930		kinase family with leucine-rich repeat domain-containing protein
	SlT02G026140	0.929883	0.0107811	AT3G47800		Galactose mutarotase-like superfamily protein
	SlT02G011920	0.928724	0.0195848	AT4G39330	CAD9	cinnamyl alcohol dehydrogenase 9
	SlT05G000080	0.928308	0.0299576	AT1G70530	CRK3	cysteine-rich RLK (RECEPTOR-like protein kinase) 3
	SlT06G013530	0.927402	0.0289775
	SlT02G008150	0.917963	0.0369964	AT4G36670	PMT6	Major facilitator superfamily protein
	SlT03G007470	0.914193	0.0300217	AT4G37530		Peroxidase superfamily protein
	SlT05G004500	0.913243	0.0327261	AT1G13340		Regulator of Vps4 activity in the MVB pathway protein
	SlT09G005670	0.912266	0.0456208	AT3G09270	GSTU8	glutathione S-transferase TAU 8
	SlT07G003770	0.909759	0.0241787	AT2G34930		disease resistance family protein / LRR family protein
	SlT05G003880	0.903063	0.0161158	AT1G25390		Protein kinase superfamily protein
	SlT03G015120	0.901712	0.00402938	AT4G27740		Yippee family putative zinc-binding protein
	SlT08G004110	0.899812	0.014559	AT1G05710		basic helix-loop-helix (bHLH) DNA-binding superfamily protein
	SlT03G019880	0.895158	0.0178018	AT5G14030		translocon-associated protein beta (TRAPB) family protein
	SlT03G002270	0.88322	4.92204e-05
	SlT12G022350	0.879902	0.045856	AT2G05590		TLD-domain containing nucleolar protein
	SlT10G012790	0.878527	0.0172074	AT4G34150		Calcium-dependent lipid-binding (CaLB domain) family protein
	SlT04G025090	0.877144	0.0289775	AT4G19390		Uncharacterized protein family (UPF0114)
	SlT03G030450	0.87623	0.0410618	AT1G52360		Coatomer, beta\\' subunit
	SlT05G018340	0.874546	0.0139448	AT3G60450		Phosphoglycerate mutase family protein
	SlT01G027480	0.872707	0.00422589	AT5G28830		calcium-binding EF hand family protein
	SlT10G012930	0.868577	0.0241787	AT4G34050	CCoAOMT1	S-adenosyl-L-methionine-dependent methyltransferases superfamily protein
	SlT08G022510	0.868439	0.0199581	AT4G01370	MPK4	MAP kinase 4
	SlT07G014500	0.867662	0.0185704	AT3G01980		NAD(P)-binding Rossmann-fold superfamily protein
	SlT08G022630	0.861563	0.0325566	AT4G01250	WRKY22	WRKY family transcription factor
	SlT05G007770	0.850357	0.0172572	AT1G67850		lysine ketoglutarate reductase trans-splicing protein (DUF707)
	SlT06G017510	0.849599	0.000130764
	SlT06G001040	0.844007	0.0442802	AT5G46330	FLS2	Leucine-rich receptor-like protein kinase family protein
	SlT11G002860	0.842318	0.0479483
	SlT07G019170	0.838712	0.048551	AT4G32300	SD2-5	S-domain-2 5
	SlT03G015840	0.834994	0.0244929	AT1G66920		Protein kinase superfamily protein
	SlT05G020580	0.822023	0.000623968
	SlT04G024770	0.817767	0.00156339	AT5G66850	MAPKKK5	mitogen-activated protein kinase kinase kinase 5
	SlT03G025920	0.812858	0.036044	AT1G74360		Leucine-rich repeat protein kinase family protein
	SlT05G003220	0.799143	0.00208338	AT1G23010	LPR1	Cupredoxin superfamily protein
	SlT06G019170	0.791989	0.0130495	AT5G20110		Dynein light chain type 1 family protein
	SlT04G018660	0.784995	0.00304004	AT5G09800		ARM repeat superfamily protein
	SlTUNG007980	0.783555	0.00308325
	SlT04G000100	0.78008	0.0230208	AT1G24140		Matrixin family protein
	SlT01G023810	0.779927	0.0430023	AT3G60890	ZPR2	binding protein
	SlT01G003130	0.778373	0.0102544	AT3G21070	NADK1	NAD kinase 1
	SlT10G023870	0.77811	0.00285617	AT2G37680		glucose-induced degradation-like protein
	SlT12G016860	0.770934	0.0181093	AT3G55310		NAD(P)-binding Rossmann-fold superfamily protein
	SlT01G038050	0.769052	0.0454193	AT2G18360		alpha/beta-Hydrolases superfamily protein
	SlT03G028230	0.758141	0.0230716	AT5G47910	RBOHD	respiratory burst oxidase homologue D
	SlT10G005070	0.753023	0.0263667	AT1G63830		PLAC8 family protein
	SlT07G013240	0.750236	0.00822442	AT1G30620	MUR4	NAD(P)-binding Rossmann-fold superfamily protein
	SlT03G004700	0.748773	0.0201175	AT5G51920		Pyridoxal phosphate (PLP)-dependent transferases superfamily protein
	SlT01G004380	0.739878	0.0470424	AT3G05650	RLP32	receptor like protein 32
	SlT07G013020	0.73448	0.0364147	AT4G39720		VQ motif-containing protein
	SlT01G025870	0.731897	0.0136262	AT4G11070	WRKY41	WRKY family transcription factor
	SlT06G020190	0.728013	0.00741002	AT1G17860		Kunitz family trypsin and protease inhibitor protein
	SlT03G004840	0.725858	0.0122102	AT4G14305		Peroxisomal membrane 22 kDa (Mpv17/PMP22) family protein
	SlT09G005730	0.723156	0.0323584	AT3G53990		Adenine nucleotide alpha hydrolases-like superfamily protein
	SlT06G018040	0.721472	0.0309491	AT2G29420	GSTU7	glutathione S-transferase tau 7
	SlT11G001060	0.721245	0.0289775	AT5G37490		ARM repeat superfamily protein
	SlT01G022820	0.718385	0.00781342	AT5G35450		Disease resistance protein (CC-NBS-LRR class) family
	SlT07G019090	0.714578	0.00285617	AT3G14690	CYP72A15	cytochrome P450, family 72, subfamily A, polypeptide 15
	SlT12G003010	0.711532	0.0479849	AT4G33050	EDA39	calmodulin-binding family protein
	SlT04G022800	0.704791	0.031818	AT4G27290		S-locus lectin protein kinase family protein
	SlT04G027810	0.704401	0.00436477	AT1G76360		Protein kinase superfamily protein
	SlT09G022780	0.690476	0.0162479	AT5G46050	PTR3	peptide transporter 3
	SlT08G022720	0.689765	0.0046346	AT2G46150		Late embryogenesis abundant (LEA) hydroxyproline-rich glycoprotein family
	SlT02G031890	0.680604	0.0241787	AT5G40780	LHT1	lysine histidine transporter 1
	SlT03G025250	0.677957	0.0441322	AT3G02230	RGP1	reversibly glycosylated polypeptide 1
	SlT01G023990	0.671593	0.0138559	AT4G00750		S-adenosyl-L-methionine-dependent methyltransferases superfamily protein
	SlT08G001330	0.66949	0.0388263	AT2G43840	UGT74F1	UDP-glycosyltransferase 74 F1
	SlT08G023680	0.665702	0.00560658	AT5G42050		DCD (Development and Cell Death) domain protein
	SlT07G023240	0.664964	0.0309491	AT5G55050		GDSL-like Lipase/Acylhydrolase superfamily protein
	SlT03G022240	0.663455	0.0223458	AT2G31880	SOBIR1	Leucine-rich repeat protein kinase family protein
	SlT04G022830	0.659059	0.00883304	AT4G27290		S-locus lectin protein kinase family protein
	SlT02G021090	0.657371	0.000391316	AT4G35550	WOX13	WUSCHEL related homeobox 13
	SlT09G018690	0.65694	0.0366295	AT3G63010	GID1B	alpha/beta-Hydrolases superfamily protein
	SlT10G020500	0.656424	0.0172572	AT3G52070		RNA/RNP complex-1-interacting phosphatase
	SlT04G021110	0.654624	0.0182405	AT1G22410		Class-II DAHP synthetase family protein
	SlT01G031710	0.65198	0.022857	AT5G36930		Disease resistance protein (TIR-NBS-LRR class) family
	SlT05G010130	0.649395	0.045259	AT3G59080		Eukaryotic aspartyl protease family protein
	SlT02G030820	0.647995	0.0195184	AT4G33920		Protein phosphatase 2C family protein
	SlT04G018590	0.644521	0.0194262	AT3G18690	MKS1	MAP kinase substrate 1
	SlT08G010210	0.643735	0.0392781
	SlT04G004100	0.641787	0.0210416	AT3G04530	PPCK2	phosphoenolpyruvate carboxylase kinase 2
	SlT02G024190	0.635497	0.042989	AT1G13340		Regulator of Vps4 activity in the MVB pathway protein
	SlT09G005940	0.632884	0.0493358	AT3G54100		O-fucosyltransferase family protein
	SlT06G026180	0.632639	0.0157138	AT3G25070	RIN4	RPM1 interacting protein 4
	SlT01G021670	0.631604	0.0194262	AT3G63440	CKX6	cytokinin oxidase/dehydrogenase 6
	SlT02G023250	0.617011	0.0119728	AT3G50950	ZAR1	HOPZ-ACTIVATED RESISTANCE 1
	SlT01G032420	0.613763	0.0489434	AT1G34340		alpha/beta-Hydrolases superfamily protein
	SlT09G021560	0.611391	0.00446615	AT2G23770	LYK4	protein kinase family protein / peptidoglycan-binding LysM domain-containing protein
	SlT10G024440	0.609706	0.0210416	AT5G01750		LURP-one-like protein (DUF567)
	SlT06G003180	0.605679	0.0223458	AT3G62260		Protein phosphatase 2C family protein
	SlT10G012680	0.601759	0.0262333	AT1G44542		Cyclase family protein
	SlT04G022760	0.598004	0.0329462	AT4G27290		S-locus lectin protein kinase family protein
	SlT05G008230	0.595898	0.000421861	AT1G24470	KCR2	beta-ketoacyl reductase 2
	SlT03G000150	0.592897	0.0152711	AT1G34300		lectin protein kinase family protein
downregulated (48h)	SlT05G014270	-0.587852	0.0333667	AT1G61680	TPS14	terpene synthase 14
	SlT08G013660	-0.602576	0.0045106	AT5G11420		transmembrane protein, putative (Protein of unknown function, DUF642)
	SlT12G002040	-0.606891	0.0152822
	SlT08G015020	-0.606963	0.0249795	AT4G03400	DFL2	Auxin-responsive GH3 family protein
	SlT02G028740	-0.611326	0.022857	AT4G37080		ternary complex factor MIP1 leucine-zipper protein (Protein of unknown function, DUF547)
	SlT01G029990	-0.618022	0.00174193	AT1G09160		Protein phosphatase 2C family protein
	SlT04G005300	-0.622274	0.0320676	AT3G26040		HXXXD-type acyl-transferase family protein
	SlT04G019080	-0.638825	0.000178068	AT1G18740		ROH1, putative (DUF793)
	SlT02G008460	-0.645187	0.0155013	AT1G67050		membrane-associated kinase regulator
	SlT05G010740	-0.677213	0.00972392
	SlT07G006370	-0.678471	0.0196392	AT5G57390	AIL5	AINTEGUMENTA-like 5
	SlT06G009270	-0.685197	0.00840906	AT3G56200		Transmembrane amino acid transporter family protein
	SlT02G013570	-0.687474	0.022537	AT1G72310	ATL3	RING/U-box superfamily protein
	SlT04G001970	-0.690849	0.00016627	AT1G70890	MLP43	MLP-like protein 43
	SlT12G018520	-0.72695	0.000691889	AT1G76770		HSP20-like chaperones superfamily protein
	SlT11G006190	-0.728293	0.00492226
	SlT01G019480	-0.730595	0.00786233
	SlT09G025220	-0.746221	0.0223999	AT3G25290		Auxin-responsive family protein
	SlT02G027320	-0.753891	0.0127965	AT5G15580	LNG1	longifolia1
	SlT01G025240	-0.774774	0.000935775	AT1G01540		Protein kinase superfamily protein
	SlT10G016470	-0.789739	0.0100706	AT2G17230	EXL5	EXORDIUM like 5
	SlT03G003790	-0.791937	0.000215528	AT5G52280		Myosin heavy chain-related protein
	SlT07G021000	-0.843305	0.00436477	AT3G14690	CYP72A15	cytochrome P450, family 72, subfamily A, polypeptide 15
	SlT07G016450	-0.865593	0.0448668
	SlT01G017870	-0.890109	0.00150232	AT4G02100		Heat shock protein DnaJ with tetratricopeptide repeat-containing protein
	SlT03G019280	-0.903748	0.0140119	AT2G23910		NAD(P)-binding Rossmann-fold superfamily protein
	SlT02G019220	-0.952729	0.0130471	AT1G62050		Ankyrin repeat family protein
	SlT10G008410	-0.975654	1.93783e-05	AT1G27040		Major facilitator superfamily protein
	SlT01G031150	-1.05236	0.000151748
	SlT10G020200	-1.12578	0.00135991
	SlT01G029520	-1.13026	4.08835e-05	AT5G13870	XTH5	xyloglucan endotransglucosylase/hydrolase 5
	SlT12G015150	-1.2743	0.0492217
	SlT01G000630	-1.29028	0.000872069
	SlT08G011950	-1.31101	0.00465785	AT2G46210	SLD2	Fatty acid/sphingolipid desaturase
	SlT12G022650	-1.34691	0.00489101
	SlT04G015930	-2.10408	1.46536e-05	AT4G39700		Heavy metal transport/detoxification superfamily protein
	SlT10G014980	-3.51548	2.08668e-05	AT2G21330	FBA1	fructose-bisphosphate aldolase 1

## Sheet: S2 Comparing plant genes 
Supplementary Table S2: Common and specific upregulated genes in Arabidopsis, lettuce, and tomato inoculted with S. Typhimurium 14028s
Plant	Gene	Gene function	KEGG
Arabidopsis & Lettuce & Tomato	EFE	1-aminocyclopropane-1-carboxylate oxidase 4; Enzyme involved in the ethylene biosynthesis. May promote stem elongation by maximizing the extensibility cells, possibly by activating ethylene biosynthesis, in response to very- long-chain fatty acids (VLCFAs C20:0 to C30:0); Belongs to the iron/ascorbate-dependent oxidoreductase family	Cysteine and methionine metabolism
	AT4G37530	Peroxidase superfamily protein; Removal of H(2)O(2), oxidation of toxic reductants, biosynthesis and degradation of lignin, suberization, auxin catabolism, response to environmental stresses such as wounding, pathogen attack and oxidative stress. These functions might be dependent on each isozyme/isoform in each plant tissue	Phenylpropanoid biosynthesis
	EP3	Homolog of carrot EP3-3 chitinase; Encodes an EP3 chitinase that is expressed during somatic embryogenesis in 'nursing' cells surrounding the embryos but not in embryos themselves. The gene is also expressed in mature pollen and growing pollen tubes until they enter the receptive synergid, but not in endosperm and integuments as in carrot. Post-embryonically, expression is found in hydathodes, st…	Metabolic pathways
Arabidopsis & Lettuce	UGT85A1	Arabidopsis thaliana udp-glucosyl transferase 85a1; UDP-Glycosyltransferase superfamily protein; Involved in the O-glucosylation of trans-zeatin and dihydrozeatin. Also active in vitro on cis-zeatin. Not active on N-glucosylated substrates	Zeatin biosynthesis
	C4H	Reduced eprdermal fluorescence 3; Trans-cinnamate 4-monooxygenase; Controls carbon flux to pigments essential for pollination or UV protection, to numerous pytoalexins synthesized by plants when challenged by pathogens, and to lignins	Stilbenoid, diarylheptanoid and gingerol biosynthesis
	ATBFRUCT1	Beta-fructofuranosidase, insoluble isoenzyme CWINV1; Beta-fructofuranosidase that can use sucrose and 1- kestose, and, to a lower extent, neokestose and levan, as substrates, but not inuline; Belongs to the glycosyl hydrolase 32 family	Biosynthesis of secondary metabolites
	ASPGB1	N-terminal nucleophile aminohydrolases (Ntn hydrolases) superfamily protein; Acts in asparagine catabolism and also in the final steps of protein degradation via hydrolysis of a range of isoaspartyl dipeptides	Biosynthesis of secondary metabolites
	CYP83B1	Cytochrome P450, family 83, subfamily B, polypeptide 1; Involved in the metabolism of aromatic oximes. Catalyzes the oxime metabolizing step in indole glucosinolate biosynthesis by converting indole-3-acetaldoxime into indole-3-S-alkyl- thiohydroximate. Probably required for glucosinolate activation in response to pathogens. Functions in auxin homeostasis because indole-3-acetaldoxime also serves…	Biosynthesis of secondary metabolites
	CAD5	Cinnamyl alcohol dehydrogenase 5; Involved in lignin biosynthesis in the floral stem. Catalyzes the final step specific for the production of lignin monomers. Catalyzes the NADPH-dependent reduction of coniferaldehyde, 5-hydroxyconiferaldehyde, sinapaldehyde, 4- coumaraldehyde and caffeyl aldehyde to their respective alcohols	Phenylpropanoid biosynthesis
	AT5G39580	Peroxidase superfamily protein; Removal of H(2)O(2), oxidation of toxic reductants, biosynthesis and degradation of lignin, suberization, auxin catabolism, response to environmental stresses such as wounding, pathogen attack and oxidative stress. These functions might be dependent on each isozyme/isoform in each plant tissue	Phenylpropanoid biosynthesis
	OMT1	Caffeic acid 3-o-methyltransferase; Flavone 3'-O-methyltransferase 1; Methylates OH residues of flavonoid compounds. Converts quercetin into isorhamnetin. Dihydroquercetin is not a substrate. Catalyzes the methylation of monolignols, the lignin precursors. Does not contribute to the phenylpropanoid pattern of the pollen tryphine, but is probably confined to isorhamnetin glycoside biosynthesis. In…	Phenylpropanoid biosynthesis
	AT2G45220	Plant invertase/pectin methylesterase inhibitor superfamily; Acts in the modification of cell walls via demethylesterification of cell wall pectin; In the C-terminal section; belongs to the pectinesterase family	Metabolic pathways
	IVD	Isovaleryl-CoA dehydrogenase, mitochondrial; Encodes isovaleryl-coenzyme a dehydrogenase. Mutants have increases in 12 seed free amino acids, accumulation of seed homomethionine and 3-isovaleroyloxypropyl-glucosinolate, with a concomitant decrease in seed 3-benzoyloxypropyl-glucosinolate; Belongs to the acyl-CoA dehydrogenase family	Valine, leucine and isoleucine degradation
	ERS1	Ethylene response sensor 1; Ethylene receptor related to bacterial two-component regulators. Acts as a redundant negative regulator of ethylene signaling	MAPK signaling pathway - plant
	EBF2	EIN3-binding F box protein 2; Component of SCF(EBF1) E3 ubiquitin ligase complexes, which may mediate the ubiquitination and subsequent proteasomal degradation of target proteins (probably including EIN3 and EIL1). Regulator of the ethylene signaling cascade by modulating the stability of EIN3 and EIL1 proteins	MAPK signaling pathway - plant
Lettuce & Tomato	AT1G14550	Peroxidase superfamily protein; Removal of H(2)O(2), oxidation of toxic reductants, biosynthesis and degradation of lignin, suberization, auxin catabolism, response to environmental stresses such as wounding, pathogen attack and oxidative stress. These functions might be dependent on each isozyme/isoform in each plant tissue; Belongs to the peroxidase family. Classical plant (class III) peroxidas…	Phenylpropanoid biosynthesis
	AT1G22170	Phosphoglycerate mutase family protein; Its function is described as intramolecular transferase activity, phosphotransferases, catalytic activity; Involved in glycolysis, metabolic process; Located in chloroplast; Expressed in 19 plant structures; Expressed during 8 growth stages; Contains the following InterPro domains: Histidine phosphatase superfamily, clade-1 (InterPro:IPR013078), Phosphoglyc…	Biosynthesis of secondary metabolites
	UGT85A2	UDP-glucosyl transferase 85A2 (UGT85A2); Its function is described as UDP-glycosyltransferase activity, transferase activity, transferring glycosyl groups, glucuronosyltransferase activity; Involved in metabolic process; Located in cellular_component unknown; Expressed in 21 plant structures; Expressed during 11 growth stages; Contains the following InterPro domains: UDP-glucuronosyl/UDP-glucosyl…	Zeatin biosynthesis
	AT1G71695	Peroxidase superfamily protein; Removal of H(2)O(2), oxidation of toxic reductants, biosynthesis and degradation of lignin, suberization, auxin catabolism, response to environmental stresses such as wounding, pathogen attack and oxidative stress. These functions might be dependent on each isozyme/isoform in each plant tissue; Belongs to the peroxidase family. Classical plant (class III) peroxidas…	Phenylpropanoid biosynthesis
	AT2G41480	Peroxidase superfamily protein; Removal of H(2)O(2), oxidation of toxic reductants, biosynthesis and degradation of lignin, suberization, auxin catabolism, response to environmental stresses such as wounding, pathogen attack and oxidative stress. These functions might be dependent on each isozyme/isoform in each plant tissue; Belongs to the peroxidase family. Classical plant (class III) peroxidas…	Phenylpropanoid biosynthesis
	AT3G02360	6-phosphogluconate dehydrogenase, decarboxylating 3; Catalyzes the oxidative decarboxylation of 6- phosphogluconate to ribulose 5-phosphate and CO(2), with concomitant reduction of NADP to NADPH	Biosynthesis of secondary metabolites
	AT4G13010	Oxidoreductase, zinc-binding dehydrogenase family protein; NADPH-dependent alpha,beta-unsaturated oxoene reductase reducing the double bond of medium-chain (C9) to long-chain (C18) reactive electrophile species deriving from poly-unsaturated fatty acid peroxides. The best substrates are 13-lipoxygenase-derived gamma-ketols, but is unable to reduce the double bond of short- chain alkenals and alke…	alpha-Linolenic acid metabolism
	AIM1	Peroxisomal fatty acid beta-oxidation multifunctional protein AIM1; Involved in peroxisomal fatty acid beta-oxidation. Required for wound-induced jasmonate biosynthesis. Possesses enoyl-CoA hydratase activity against short chain substrates (C4- C6) and 3-hydroxyacyl-CoA dehydrogenase activity against chains of variable sizes (C6-C16). Possesses cinnamoyl-CoA hydratase activity and is involved in …	alpha-Linolenic acid metabolism
	PRX52	Peroxidase superfamily protein; Removal of H(2)O(2), oxidation of toxic reductants, biosynthesis and degradation of lignin, suberization, auxin catabolism, response to environmental stresses such as wounding, pathogen attack and oxidative stress. These functions might be dependent on each isozyme/isoform in each plant tissue; Belongs to the peroxidase family. Classical plant (class III) peroxidas…	Phenylpropanoid biosynthesis
	AT5G06060	NAD(P)-binding Rossmann-fold superfamily protein; Its function is described as oxidoreductase activity, binding, catalytic activity; Involved in oxidation reduction, metabolic process; Expressed in 23 plant structures; Expressed during 14 growth stages; Contains the following InterPro domains: Short-chain dehydrogenase/reductase, conserved site (InterPro:IPR020904), NAD(P)-binding domain (InterPr…	Biosynthesis of secondary metabolites
	TT7	Cytochrome P450 superfamily protein; Catalyzes the 3'-hydroxylation of the flavonoid B-ring to the 3',4'-hydroxylated state. Convert naringenin to eriodictyol and dihydrokaempferol to dihydroquercetin; Belongs to the cytochrome P450 family	Biosynthesis of secondary metabolites
	TPS21	Alpha-humulene/(-)-(e)-beta-caryophyllene synthase; Encodes a sesquiterpene synthase involved in generating all of the group A sesquiterpenes found in the Arabidopsis floral volatile blend. Strongly expressed in the stigma; Belongs to the terpene synthase family. Tpsa subfamily	Biosynthesis of secondary metabolites
	GSTU7	Glutathione s-transferase tau 7; Encodes glutathione transferase belonging to the tau class of GSTs. Naming convention according to Wagner et al. (2002). Induced by Salicylic acid. Independent of NPR1 for their induction by salicylic acid	Metabolic pathways
	RGP1	Reversibly glycosylated polypeptide / udp-arabinopyranose mutase; Reversibly glycosylated polypeptide 1; UDP-L-arabinose mutase involved in the biosynthesis of cell wall non-cellulosic polysaccharides. Catalyzes the interconvertion of UDP-L-arabinopyranose (UDP-Arap) and UDP-L- arabinofuranose (UDP-Araf) in vitro. Preferentially catalyzes the formation of UDP-Arap from UDP-Araf. At thermodynamic …	Metabolic pathways
	GSTU8	Glutathione S-transferase TAU 8; May be involved in the conjugation of reduced glutathione to a wide number of exogenous and endogenous hydrophobic electrophiles and have a detoxification role against certain herbicides	Metabolic pathways
	FAD2	Omega-6 fatty acid desaturase / acyl-lipid omega-6 desaturase (Delta-12 desaturase); Delta(12)-fatty-acid desaturase; ER (microsomal) omega-6 fatty acid desaturase introduces the second double bond in the biosynthesis of 18:3 fatty acids, important constituents of plant membranes. Delta(12)-desaturase with regioseletivity determined by the double bond (delta(9) position) and carboxyl group of the…	Metabolic pathways
	HCHIB	Basic endochitinase B; Defense against chitin-containing fungal pathogens. Seems particularly implicated in resistance to jasmonate-inducing pathogens such as A.brassicicola. In vitro antifungal activity against T.reesei, but not against A.solani, F.oxysporum, S.sclerotiorum, G.graminis and P.megasperma	MAPK signaling pathway - plant
	ChiC	Glycosyl hydrolase family protein with chitinase insertion domain; Its function is described as cation binding, chitinase activity, hydrolase activity, hydrolyzing O-glycosyl compounds, catalytic activity; Involved in carbohydrate metabolic process; Located in cell wall; Expressed in 10 plant structures; Expressed during LP.04 four leaves visible, 4 anthesis, C globular stage; Contains the follow…	Metabolic pathways
	WRKY33	Probable WRKY transcription factor 33; Transcription factor. Interacts specifically with the W box (5'-TTGAC[CT]-3'), a frequently occurring elicitor-responsive cis-acting element. Involved in defense responses. Required for resistance to the necrotrophic fungal pathogen B.cinerea. Regulates the antagonistic relationship between defense pathways mediating responses to the bacterial pathogen P. sy…	Plant-pathogen interaction
	CML42	Calcium-binding protein CML42; Probable calcium sensor that binds calcium in vitro. Involved in the regulation of trichome branching	Plant-pathogen interaction
	SHD	Chaperone protein htpG family protein; Encodes an ortholog of GRP94, an ER-resident HSP90-like protein and is involved in regulation of meristem size and organization. Single and double mutant analyses suggest that SHD may be required for the correct folding and/or complex formation of CLV proteins. Lines carrying recessive mutations in this locus exhibits expanded shoot meristems, disorganized r…	Plant-pathogen interaction
	CNGC1	Cyclic nucleotide gated channel, plant; Cyclic nucleotide-gated ion channel 1; Acts as cyclic nucleotide-gated ion channel. Can be activated by cyclic AMP which leads to an opening of the cation channel. May be responsible for cAMP-induced calcium entry in cells and thus should be involved in the calcium signal transduction. Could transport K(+), Na(+) and Pb(2+)	Plant-pathogen interaction
	DOX1	Peroxidase superfamily protein; Alpha-dioxygenase that catalyzes the primary oxygenation of fatty acids into oxylipins. Mediates a protection against oxidative stress and cell death, probably by generating some lipid-derived molecules. Promotes local and systemic plant defense in a salicylic acid (SA)-dependent manner, including the establishment of systemic acquired resistance (SAR) in response …	alpha-Linolenic acid metabolism
	ERF1	Ethylene-responsive transcription factor 1B; Acts as a transcriptional activator. Binds to the GCC- box pathogenesis-related promoter element. Involved in the regulation of gene expression during the plant development, and/or mediated by stress factors and by components of stress signal transduction pathways. Seems to be a key integrator of ethylene and jasmonate signals in the regulation of ethy…	MAPK signaling pathway - plant
	LOX1	Linoleate 9S-lipoxygenase 1; 9S-lipoxygenase that can use linoleic acid or linolenic acid as substrates. Plant lipoxygenases may be involved in a number of diverse aspects of plant physiology including growth and development, pest resistance, and senescence or responses to wounding. Catalyzes the hydroperoxidation of lipids containing a cis,cis-1,4-pentadiene structure. Function as regulators of …	Linoleic acid metabolism
Arabidopsis & Tomato	NHO1	Nonhost resistance to p. s. phaseolicola 1; Actin-like ATPase superfamily protein; Encodes a protein similar to glycerol kinase, which converts glycerol to glycerol 3-phosphate and performs a rate-limiting step in glycerol metabolism. This gene is required for both general and specific resistance against bacteria and fungi. Arabidopsis thaliana glycerol kinase (GLR1) mRNA.Involved in flagellin-in…	Plant-pathogen interaction
	FDH	Formate dehydrogenase, chloroplastic/mitochondrial; Catalyzes the NAD(+)-dependent oxidation of formate to carbon dioxide. Involved in the cell stress response; Belongs to the D-isomer specific 2-hydroxyacid dehydrogenase family. FDH subfamily	Metabolic pathways
Arabidopsis	THA1	Probable low-specificity L-threonine aldolase 1; Encodes a threonine aldolase, involved in threonine degradation to glycine. Primarily expressed in seeds and seedlings	Biosynthesis of secondary metabolites
	G6PD4	Glucose-6-phosphate 1-dehydrogenase 4, chloroplastic; Encodes a protein similar to glucose-6-phosphate dehydrogenase but, based on amino acid differences in the active site and lack of activity, does not encode a functional G6PDH. The amino acid sequence for the consensus sequence of the G6PDH active site (DHYLGKE) differs in three places in this protein. gc exon splice site at 20574 is based on …	Biosynthesis of secondary metabolites
	BCAT-2	Branched-chain-amino-acid aminotransferase 2, chloroplastic; Converts 2-oxo acids to branched-chain amino acids. Shows activity with L-Leu, L-Ile and L-Val as amino donors and 2- oxoglutarate as an amino acceptor, but no activity for D-isomers of Leu, Ile, Val, Asp, Glu or Ala; Belongs to the class-IV pyridoxal-phosphate-dependent aminotransferase family	Valine, leucine and isoleucine degradation
	AT1G12010	2-oxoglutarate (2OG) and Fe(II)-dependent oxygenase superfamily protein; Enzyme involved in the ethylene biosynthesis. May promote stem elongation by maximizing the extensibility cells, possibly by activating ethylene biosynthesis, in response to very- long-chain fatty acids (VLCFAs C20:0 to C30:0); Belongs to the iron/ascorbate-dependent oxidoreductase family	Cysteine and methionine metabolism
	UGT85A5	UDP-glucosyl transferase 85A5 (UGT85A5); Its function is described as transferase activity, transferring glycosyl groups, glucuronosyltransferase activity; Involved in metabolic process; Expressed in 15 plant structures; Expressed during 9 growth stages; Contains the following InterPro domains: UDP-glucuronosyl/UDP-glucosyltransferase (InterPro:IPR002213); BEST Arabidopsis thaliana protein match …	Zeatin biosynthesis
	NCED5	Probable 9-cis-epoxycarotenoid dioxygenase NCED5, chloroplastic; Encodes 9-cis-epoxycarotenoid dioxygenase, a key enzyme in the biosynthesis of abscisic acid. The expression of this gene increases during the first 6h of imbibition	Biosynthesis of secondary metabolites
	BGLU18	Beta-D-glucopyranosyl abscisate beta-glucosidase; Hydrolyzes abscisic acid glucose ester (ABA-GE) which represents the predominant form of conjugated ABA (biologically inactive). No activity with beta-D-glucopyranosyl zeatin. The hydrolysis of ABA-GE in the endoplasmic reticulum (ER) forms free ABA and contributes to increase its cellular levels under dehydration conditions. ABA-GE hydrolyzing ac…	Biosynthesis of secondary metabolites
	ALDH7B4	Aldehyde dehydrogenase family 7 member B4; Aldehyde dehydrogenase	Valine, leucine and isoleucine degradation
	At1g55510	2-oxoisovalerate dehydrogenase subunit beta 1, mitochondrial; The branched-chain alpha-keto dehydrogenase complex catalyzes the overall conversion of alpha-keto acids to acyl-CoA and CO(2). It contains multiple copies of three enzymatic components: branched-chain alpha-keto acid decarboxylase (E1), lipoamide acyltransferase (E2) and lipoamide dehydrogenase (E3) (By similarity)	Valine, leucine and isoleucine degradation
	At1g60140	Probable alpha,alpha-trehalose-phosphate synthase [UDP-forming] 10; Encodes an enzyme putatively involved in trehalose biosynthesis. The protein has a trehalose synthase (TPS)-like domain that may or may not be active as well as a trehalose phosphatase (TPP)-like domain	Biosynthesis of secondary metabolites
	DIN9	Mannose-6-phosphate isomerase, type I; Encodes a protein with phosphomannose isomerase activity that is involved in synthesis of ascorbic acid. Expression is induced after 24 hours of dark treatment, in senescing leaves and treatment with exogenous photosynthesis inhibitor. Induction of gene expression was suppressed in excised leaves supplied with sugar. The authors suggest that the gene's expre…	Biosynthesis of secondary metabolites
	TPS8	Probable alpha,alpha-trehalose-phosphate synthase [UDP-forming] 8; Encodes an enzyme putatively involved in trehalose biosynthesis. Though the protein has both trehalose-6-phosphate synthase (TPS)-like and trehalose-6-phosphate phosphatase (TPP)-like domains, neither activity has been detected in enzymatic assays nor has the protein been able to complement yeast TPS or TPP mutants; In the N-termi…	Biosynthesis of secondary metabolites
	SSL12	Strictosidine synthase 2; Catalyzes the stereospecific condensation of tryptamine with secologanin to form strictosidine, the key intermediate of indole alkaloid biosynthesis	Biosynthesis of secondary metabolites
	AT1G80380	P-loop containing nucleoside triphosphate hydrolases superfamily protein; Catalyzes the concluding reaction of the photorespiratory C2 cycle, an indispensable ancillary metabolic pathway to the photosynthetic C3 cycle that enables land plants to grow in an oxygen-containing atmosphere	Biosynthesis of secondary metabolites
	TPS11	Probable alpha,alpha-trehalose-phosphate synthase [UDP-forming] 11; Encodes an enzyme putatively involved in trehalose biosynthesis. The protein has a trehalose synthase (TPS)-like domain that may or may not be active as well as a trehalose phosphatase (TPP)-like domain	Biosynthesis of secondary metabolites
	TED4	Heme oxygenase (biliverdin-producing, ferredoxin); Plant haem oxygenase (decyclizing) family protein; Key enzyme in the synthesis of the chromophore of the phytochrome family of plant photoreceptors. Catalyzes the opening of the heme ring to form the open-chain tetrapyrrole biliverdin IX with the release of iron and carbon monoxide (CO). Produces specifically the biliverdin IX-alpha isomer. Can f…	Biosynthesis of secondary metabolites
	AAO3	Abscisic aldehyde oxidase 3; In higher plants aldehyde oxidases (AO) appear to be homo- and heterodimeric assemblies of AO subunits with probably different physiological functions. AO-delta seems to be involved in the last step of abscisic acid biosynthesis, at least in leaves and seeds. In vitro, AO-delta oxidizes abscisic aldehyde to abscisic acid (ABA). In vitro, AO-delta also uses indole-3- a…	Biosynthesis of secondary metabolites
	KCS12	Encodes KCS12, a member of the 3-ketoacyl-CoA synthase family involved in the biosynthesis of VLCFA (very long chain fatty acids)	Plant-pathogen interaction
	AT2G29340	NAD-dependent epimerase/dehydratase family protein; Its function is described as oxidoreductase activity, binding, catalytic activity; Involved in oxidation reduction, metabolic process; Expressed in 22 plant structures; Expressed during 13 growth stages; Contains the following InterPro domains: NAD(P)-binding domain (InterPro:IPR016040), Glucose/ribitol dehydrogenase (InterPro:IPR002347), Short-…	Biosynthesis of secondary metabolites
	AT2G30670	NAD(P)-binding Rossmann-fold superfamily protein; Its function is described as oxidoreductase activity, binding, catalytic activity; Involved in oxidation reduction, metabolic process; Located in cellular_component unknown; Expressed in 18 plant structures; Expressed during 12 growth stages; Contains the following InterPro domains: NAD(P)-binding domain (InterPro:IPR016040), Glucose/ribitol dehyd…	Biosynthesis of secondary metabolites
	AT2G31810	ACT domain-containing small subunit of acetolactate synthase protein; Regulatory subunit of acetohydroxy-acid synthase. Involved in the feed-back inhibition by branched-chain amino acids. Contains 2 repeats, each of them being able to activate partially the catalytic subunit. The enzyme reconstituted with the first repeat is inhibited by leucine, but not by valine or isoleucine and the enzyme rec…	Biosynthesis of secondary metabolites
	AT2G37130	Peroxidase superfamily protein; Removal of H(2)O(2), oxidation of toxic reductants, biosynthesis and degradation of lignin, suberization, auxin catabolism, response to environmental stresses such as wounding, pathogen attack and oxidative stress. These functions might be dependent on each isozyme/isoform in each plant tissue; Belongs to the peroxidase family. Classical plant (class III) peroxidas…	Phenylpropanoid biosynthesis
	AGT3	Alanine-glyoxylate transaminase / (r)-3-amino-2-methylpropionate-pyruvate transaminase; Alanine:glyoxylate aminotransferase 2 homolog (AGT3) mRNA,	Valine, leucine and isoleucine degradation
	BGLU26	Glycosyl hydrolase superfamily protein; Possesses beta-glucosidase activity toward 4-methyl- umbelliferyl-beta-D-glucoside in vitro. Possesses myrosinase activity toward indol-3-yl-methylglucosinolate (I3M) and 4- methoxy-indol-3-yl-methylglucosinolate (4MO-I3M) in vivo. Component of an inducible preinvasion resistance mechanism that prevents penetration of the nonhost fungal species B.graminis a…	Phenylpropanoid biosynthesis
	BCE2	2-oxoisovalerate dehydrogenase E2 component (dihydrolipoyl transacylase); 2-oxoacid dehydrogenases acyltransferase family protein; The branched-chain alpha-keto dehydrogenase complex catalyzes the overall conversion of alpha-keto acids to acyl-CoA and CO(2). It contains multiple copies of three enzymatic components: branched-chain alpha-keto acid decarboxylase (E1), lipoamide acyltransferase (E2)…	Valine, leucine and isoleucine degradation
	DIN4	2-oxoisovalerate dehydrogenase subunit beta 2, mitochondrial; The branched-chain alpha-keto dehydrogenase complex catalyzes the overall conversion of alpha-keto acids to acyl-CoA and CO(2). It contains multiple copies of three enzymatic components: branched-chain alpha-keto acid decarboxylase (E1), lipoamide acyltransferase (E2) and lipoamide dehydrogenase (E3) (By similarity). Required during su…	Valine, leucine and isoleucine degradation
	OASA2	O-acetylserine (thiol) lyase (oas-tl) isoform a2; Encodes a member of a family of genes with O-acetylserine(thiol)lyase activity; Belongs to the cysteine synthase/cystathionine beta- synthase family	Cysteine and methionine metabolism
	AOC1	Allene oxide cyclase 1, chloroplastic; Encodes allene oxide cyclase. One of four genes in Arabidopsis that encode this enzyme, which catalyzes an essential step in jasmonic acid biosynthesis. Gene expression is induced during senescence, a process that involves jasmonic acid signalling pathway	alpha-Linolenic acid metabolism
	ERD5	Methylenetetrahydrofolate reductase family protein; Encodes a proline oxidase that is predicted to localize to the inner mitochondrial membrane, its mRNA expression induced by high levels of Al and by osmotic stress. The promoter contains an L-proline-inducible element	Biosynthesis of secondary metabolites
	ACD1	Pheophorbide a oxygenase family protein with Rieske [2Fe-2S] domain; Catalyzes the key reaction of chlorophyll catabolism, porphyrin macrocycle cleavage of pheophorbide a (pheide a) to a primary fluorescent catabolite (pFCC). Works in a two-step reaction with red chlorophyll catabolite reductase (RCCR). Creates the intermediate RCC through the opening of the porphyrin macrocycle by the introducti…	Biosynthesis of secondary metabolites
	LAS1	Lanosterol synthase 1; Converts oxidosqualene to lanosterol; Belongs to the terpene cyclase/mutase family	Biosynthesis of secondary metabolites
	ASN1	Arabidopsis thaliana glutamine-dependent asparagine synthase 1; Encodes a glutamine-dependent asparagine synthetase, the predicted ASN1 peptide contains a purF-type glutamine-binding domain, and is expressed predominantly in shoot tissues, where light has a negative effect on its mRNA accumulation. Expression is induced within 3 hours of dark treatment, in senescing leaves and treatment with exog…	Biosynthesis of secondary metabolites
	ALDH2B4	Aldehyde dehydrogenase family 2 member B4, mitochondrial; Possesses activity on acetaldehyde and glycolaldehyde in vitro; Belongs to the aldehyde dehydrogenase family	Valine, leucine and isoleucine degradation
	ACX4	Acyl-coenzyme A oxidase 4, peroxisomal; Encodes a short-chain acyl-CoA oxidase, which catalyzes the first step of peroxisomal fatty acid beta-oxidation during early, post-germinative growth in oilseed species. Null mutants virtually lack short-chain acyl-CoA and are resistant to 2,4-dichlorophenoxybutyric acid, which is converted to the herbicide and auxin analogue 2,4-dichlorophenoxyacetic acid …	alpha-Linolenic acid metabolism
	CRD1	Magnesium-protoporphyrin IX monomethyl ester [oxidative] cyclase, chloroplastic; Catalyzes the formation of the isocyclic ring in chlorophyll biosynthesis. Mediates the cyclase reaction, which results in the formation of divinylprotochlorophyllide (Pchlide) characteristic of all chlorophylls from magnesium-protoporphyrin IX 13-monomethyl ester (MgPMME)	Biosynthesis of secondary metabolites
	DIN2	Glycosyl hydrolase superfamily protein; Encodes a protein similar to beta-glucosidase and is a member of glycoside hydrolase family 1. Expression is induced after 24 hours of dark treatment, in senescing leaves and treatment with exogenous photosynthesis inhibitor. Induction of gene expression was suppressed in excised leaves supplied with sugar. The authors suggest that the gene's expression pat…	Phenylpropanoid biosynthesis
	CYSC1	Bifunctional L-3-cyanoalanine synthase/cysteine synthase C1, mitochondrial; Acts as a major beta-cyanoalanine synthase. The cyanoalanine synthesis reaction is more efficient than the cysteine synthase activity. Probably unable to interact with SAT and to form the decameric Cys synthase complex (CSC) and is therefore not an enzymatically true OASTL protein. Probably involved in the detoxification …	Cysteine and methionine metabolism
	AT4G11570	Haloacid dehalogenase-like hydrolase (had) superfamily protein; Catalyzes the dephosphorylation of 5-amino-6-(5-phospho-D- ribitylamino)uracil, also known as ARPP, but has no activity toward flavin mononucleotide (FMN)	Biosynthesis of secondary metabolites
	PPDK	Pyruvate, phosphate dikinase 1, chloroplastic; Encodes a dual-targeted protein believed to act as a pyruvate, orthophosphate dikinase. These enzymes are normally associated with C4 photosynthesis which does not occur in Arabidopsis. However, PPDK may play a role in remobilizing nitrogen during leaf senescence in Arabidopsis. The product of the long transcript (.1 gene model) was shown to be targe…	Biosynthesis of secondary metabolites
	ACX1	Peroxisomal acyl-coenzyme A oxidase 1; Catalyzes the desaturation of both long- and medium- chain acyl-CoAs to 2-trans-enoyl-CoAs. Most active with C14-CoA. Activity on long-chain mono-unsaturated substrates is 40% higher than with the corresponding saturated substrates. Seems to be an important factor in the general metabolism of root tips. May be involved in the biosynthesis of jasmonic acid	alpha-Linolenic acid metabolism
	AT4G19860	Lecithin-cholesterol acyltransferase-like 4; alpha/beta-Hydrolases superfamily protein; Its function is described as phosphatidylcholine-sterol O-acyltransferase activity; Involved in lipid metabolic process; Located in cellular_component unknown; Expressed in 23 plant structures; Expressed during 15 growth stages; Contains the following InterPro domains: Lecithin:cholesterol acyltransferase (Int…	alpha-Linolenic acid metabolism
	ACS7	1-amino-cyclopropane-1-carboxylate synthase 7; 1-aminocyclopropane-1-carboxylate synthase (ACS) enzymes catalyze the conversion of S-adenosyl-L-methionine (SAM) into 1- aminocyclopropane-1-carboxylate (ACC), a direct precursor of ethylene	Cysteine and methionine metabolism
	AT4G37520	Peroxidase superfamily protein; Removal of H(2)O(2), oxidation of toxic reductants, biosynthesis and degradation of lignin, suberization, auxin catabolism, response to environmental stresses such as wounding, pathogen attack and oxidative stress. These functions might be dependent on each isozyme/isoform in each plant tissue	Phenylpropanoid biosynthesis
	SQE3	Squalene monooxygenase; Squalene epoxidase 3; Catalyzes the first oxygenation step in sterol biosynthesis and is suggested to be one of the rate-limiting enzymes in this pathway. Can produce not only oxidosqualene, but also 2,3:22,23-dioxidosqualene	Biosynthesis of secondary metabolites
	ACS8	1-amino-cyclopropane-1-carboxylate synthase 8; 1-aminocyclopropane-1-carboxylate synthase (ACS) enzymes catalyze the conversion of S-adenosyl-L-methionine (SAM) into 1- aminocyclopropane-1-carboxylate (ACC), a direct precursor of ethylene	Cysteine and methionine metabolism
	PCK1	Phosphoenolpyruvate carboxykinase (atp); Encodes a putative phosphoenolpyruvate carboxykinase (ATP-dependent)	Biosynthesis of secondary metabolites
	SQE6	Squalene monoxygenase 6; Catalyzes the first oxygenation step in sterol biosynthesis and is suggested to be one of the rate-limiting enzymes in this pathway; Belongs to the squalene monooxygenase family	Biosynthesis of secondary metabolites
	GA3	Arabidopsis thaliana ent-kaurene oxidase 1; Ent-kaurene oxidase, chloroplastic; Catalyzes three successive oxidations of the 4-methyl group of ent-kaurene giving kaurenoic acid, a key step in gibberellins (GAs) biosynthesis. GAs, which are involved many processes, including stem elongation, play a central role in plant development	Biosynthesis of secondary metabolites
	TAT7	Tyrosine transaminase family protein; Encodes tyrosine aminotransferase which is strongly induced upon aging and coronatine treatment; Belongs to the class-I pyridoxal-phosphate-dependent aminotransferase family	Ubiquinone and other terpenoid-quinone biosynthesis
	FQR1	Flavodoxin-like quinone reductase 1; Encodes a flavin mononucleotide-binding flavodoxin-like quinone reductase that is a primary auxin-response gene	Ubiquinone and other terpenoid-quinone biosynthesis
	AT5G64100	Peroxidase superfamily protein; Removal of H(2)O(2), oxidation of toxic reductants, biosynthesis and degradation of lignin, suberization, auxin catabolism, response to environmental stresses such as wounding, pathogen attack and oxidative stress. These functions might be dependent on each isozyme/isoform in each plant tissue	Phenylpropanoid biosynthesis
	ACX2	Acyl-coenzyme A oxidase 2, peroxisomal; Catalyzes the desaturation of long-chain acyl-CoAs to 2- trans-enoyl-CoAs. Active on substrates longer than C14 and mostly with C18-CoA. Activity on long-chain mono-unsaturated substrates is double than with the corresponding saturated substrates	alpha-Linolenic acid metabolism
	GSTF6	Arabidopsis thaliana gluatione s-transferase f3; Glutathione S-transferase F6; Involved in camalexin biosynthesis by probably catalyzing the conjugation of GSH with indole-3-acetonitrile (IAN). May be involved in the conjugation of reduced glutathione to a wide number of exogenous and endogenous hydrophobic electrophiles and have a detoxification role against certain herbicides	Metabolic pathways
	MCCA	Methylcrotonoyl-CoA carboxylase subunit alpha, mitochondrial; Biotin-attachment subunit of the 3-methylcrotonyl-CoA carboxylase, an enzyme that catalyzes the conversion of 3- methylcrotonyl-CoA to 3-methylglutaconyl-CoA, a critical step for leucine and isovaleric acid catabolism	Valine, leucine and isoleucine degradation
	PDS1	4-hydroxyphenylpyruvate dioxygenase; Mutation of the PDS1 locus disrupts the activity of p-hydroxyphenylpyruvate dioxygenase (HPPDase), the first committed step in the synthesis of both plastoquinone and tocopherols in plants; Belongs to the 4HPPD family	Ubiquinone and other terpenoid-quinone biosynthesis
	CYP71A18	Cytochrome P450, family 71, subfamily A, polypeptide 18; Putative cytochrome P450	Metabolic pathways
	GSTU14	Glutathione S-transferase tau 14; May be involved in the conjugation of reduced glutathione to a wide number of exogenous and endogenous hydrophobic electrophiles and have a detoxification role against certain herbicides	Metabolic pathways
	DPL1	Dihydrosphingosine phosphate lyase; Cleaves phosphorylated sphingoid bases (PSBs), such as sphingosine-1-phosphate, into fatty aldehydes and phosphoethanolamine. May play a minor role in maintenance of sphingolipid metabolism during normal plant development and growth, but be required for maintaining sphingoid long chain bases (LCB) and their phosphorylated derivatives (LCB-P) levels when sphingo…	Sphingolipid metabolism
	CAB3	Chlorophyll A/B binding protein 3; The light-harvesting complex (LHC) functions as a light receptor, it captures and delivers excitation energy to photosystems with which it is closely associated; Belongs to the light-harvesting chlorophyll a/b- binding (LHC) protein family	Photosynthesis - antenna proteins
	NIA2	Arabidopsis nitrate reductase 2; Nitrate reductase [NADH] 2; Identified as a mutant resistant to chlorate. Encodes nitrate reductase structural gene. Involved in nitrate assimilation. Has nitrate reductase activity. Up-regulated by the fungus P. indica. Binds transcription factor At2g35940	Metabolic pathways
	MTK	S-methyl-5-thioribose kinase; Catalyzes the phosphorylation of methylthioribose into methylthioribose-1-phosphate in the methionine cycle. Contributes to the maintenance of AdoMet homeostasis and is required to sustain high rates of ethylene synthesis	Cysteine and methionine metabolism
	GLY3	Persulfide dioxygenase ETHE1 homolog, mitochondrial; Sulfur dioxygenase that plays an essential role in hydrogen sulfide catabolism in the mitochondrial matrix. Hydrogen sulfide (H(2)S) gives rise to cysteine persulfide residues. ETHE1 consumes molecular oxygen to catalyze the oxidation of the persulfide, once it has been transferred to a thiophilic acceptor, such as glutathione (R-SSH). Plays an…	Metabolic pathways
	AT1G61790	Probable dolichyl-diphosphooligosaccharide--protein glycosyltransferase subunit 3B; May be involved in N-glycosylation through its association with N-oligosaccharyl transferase	Metabolic pathways
	emb1688	Ribosome biogenesis gtpase / thiamine phosphate phosphatase; One of several proteins that assist in the late maturation steps of the functional core of the 30S ribosomal subunit. Helps release RbfA from mature subunits. May play a role in the assembly of ribosomal proteins into the subunit. Circularly permuted GTPase that catalyzes slow GTP hydrolysis, GTPase activity is stimulated by the 30S rib…	Metabolic pathways
	LHCB2.2	Light-harvesting complex ii chlorophyll a/b binding protein 2; The light-harvesting complex (LHC) functions as a light receptor, it captures and delivers excitation energy to photosystems with which it is closely associated (By similarity). Mediates rapid phosphorylation and migration of LHCII-PSII to photosystem I (PSI) after transition to state 2 (red) light conditions, thus leading to the form…	Photosynthesis - antenna proteins
	LHCB2.1	Light-harvesting complex ii chlorophyll a/b binding protein 2; The light-harvesting complex (LHC) functions as a light receptor, it captures and delivers excitation energy to photosystems with which it is closely associated (By similarity). Mediates rapid phosphorylation and migration of LHCII-PSII to photosystem I (PSI) after transition to state 2 (red) light conditions, thus leading to the form…	Photosynthesis - antenna proteins
	MIOX2	Myo-inositol oxygenase 2; Involved in the biosynthesis of UDP-glucuronic acid (UDP-GlcA), providing nucleotide sugars for cell-wall polymers. May be also involved in plant ascorbate biosynthesis; Belongs to the myo-inositol oxygenase family	Metabolic pathways
	AT2G43620	Chitinase family protein; Its function is described as chitin binding, chitinase activity; Involved in response to salt stress; Located in apoplast; Expressed in 12 plant structures; Expressed during 11 growth stages; Contains the following InterPro domains: Chitin-binding, type 1, conserved site (InterPro:IPR018371), Glycoside hydrolase, family 19 (InterPro:IPR016283), Chitin-binding, type 1 (In…	Metabolic pathways
	GulLO5	D-arabinono-1,4-lactone oxidase family protein; Catalyzes the oxidation of L-gulono-1,4-lactone to ascorbic acid . L-gulono-1,4-lactone is oxidized to hydrogen peroxide and L-xylo-hexulonolactone which spontaneously isomerizes to L-ascorbate (By similarity)	Metabolic pathways
	GulLO2	D-arabinono-1,4-lactone oxidase family protein; Catalyzes the oxidation of L-gulono-1,4-lactone to ascorbic acid . L-gulono-1,4-lactone is oxidized to hydrogen peroxide and L-xylo-hexulonolactone which spontaneously isomerizes to L-ascorbate (By similarity)	Metabolic pathways
	ASD1	Arabidopsis thaliana alpha-l-arabinofuranosidase 1; Alpha-L-arabinofuranosidase 1; May be involved in the coordinated dissolution of the cell wall matrix during abscission and in the secondary cell wall formation in xylem vessels. Prefers arabinoxylan, but may also use pectic arabinans as substrates	Metabolic pathways
	GAPA	Glyceraldehyde-3-phosphate dehydrogenase (NADP+) (phosphorylating); Encodes one of the two subunits forming the photosynthetic glyceraldehyde-3-phosphate dehydrogenase (GAPDH) and as such a constituent of the supramolecular complex with phosphoribulokinase (PRK) thought to be linked by a small peptide encoded by CP12-2. GapA-1 is coordinately expressed by light with PRK and CP12-2. The enzyme act…	Metabolic pathways
	LHCB2.3	Light-harvesting complex ii chlorophyll a/b binding protein 2; The light-harvesting complex (LHC) functions as a light receptor, it captures and delivers excitation energy to photosystems with which it is closely associated (By similarity). Mediates rapid phosphorylation and migration of LHCII-PSII to photosystem I (PSI) after transition to state 2 (red) light conditions, thus leading to the form…	Photosynthesis - antenna proteins
	NIT2	Nitrilase 2; Encodes an enzyme that catalyzes the hydrolysis of indole-3-acetonitrile (IAN) to indole-3-acetic acid (IAA) (nitrile aminohydrolase, EC 3.5.5.1) and IAN to indole-3-acetamide (IAM) at lower levels. Mutants have reduced sensitivity to IAN and are sensitive to IAA. This enzyme likely participates in other non-auxin-related metabolic pathways	Metabolic pathways
	SPT1	Long chain base biosynthesis protein 2b; Encodes one of the two LCB2 subunits (LCB2a and LCB2b) of serine palmitoyltransferase, an enzyme involved in sphingolipid biosynthesis. LCB2a and LCB2b are functional redundant. Double mutants are gametophytic lethal	Sphingolipid metabolism
	AAE3	AMP-dependent synthetase and ligase family protein; Oxalyl-CoA synthetase acting exclusively against oxalate. No activity with malonate, succinate, malate, acetate, formate, lactate, glycolate, glyoxylate or glutarate. Required for oxalate degradation, normal seed development and defense against oxalate-producing fungal pathogens	Metabolic pathways
	AT3G56310	Melibiase family protein; May regulate leaf (and possibly other organ) development by functioning in cell wall loosening and cell wall expansion	Sphingolipid metabolism
	LHCA2	Light-harvesting complex i chlorophyll a/b binding protein 2; The light-harvesting complex (LHC) functions as a light receptor, it captures and delivers excitation energy to photosystems with which it is closely associated, here photosystem I	Photosynthesis - antenna proteins
	GSTF2	Glutathione S-transferase PHI 2; Binds auxin, endogenous flavonoids and the phytoalexin camalexin and may be involved in regulating the binding and transport of small bioactive natural products and defense-related compounds during plant stress. Binds a series of heterocyclic compounds, including lumichrome, harmane, norharmane and indole-3- aldehyde. In vitro, possesses glutathione S-transferase …	Metabolic pathways
	GPX7	Putative glutathione peroxidase 7, chloroplastic; May constitute a glutathione peroxidase-like protective system against oxidative stresses	Metabolic pathways
	MCCB	Methylcrotonoyl-CoA carboxylase beta chain, mitochondrial; Carboxyltransferase subunit of the 3-methylcrotonyl-CoA carboxylase, an enzyme that catalyzes the conversion of 3- methylcrotonyl-CoA to 3-methylglutaconyl-CoA, a critical step for leucine and isovaleric acid catabolism	Valine, leucine and isoleucine degradation
	At4g39640	Gamma-glutamyltranspeptidase / glutathione hydrolase / leukotriene-c4 hydrolase; Gamma-glutamyl transpeptidase 1; The gene encodes a gamma-glutamyltransferase (AKA gamma-glutamyl transpeptidase, EC 2.3.2.2) that is located in vascular tissues (predominantly phloem) of leaves and is involved in the degradation of glutathione. The encoded enzyme also mitigates oxidative stress by metabolizing GSSG …	Metabolic pathways
	GDH2	Glutamate dehydrogenase (nad(p)+); Glutamate dehydrogenase 2; Encodes the beta-subunit of the glutamate dehydrogenase. The enzyme is almost exclusively found in the mitochondria of stem and leaf companion cells	Metabolic pathways
	GDH1	Glutamate dehydrogenase (nad(p)+); Glutamate dehydrogenase 1; Encodes the 43 kDa alpha-subunit of the glutamate dehydrogenase with a putative mitochondrial transit polypeptide and NAD(H)- and alpha-ketoglutarate-binding domains. Mitochondrial localization confirmed by subcellular fractionation. Combines in several ratios with GDH2 protein (GDH-beta) to form seven isoenzymes. Catalyzes the cleavag…	Metabolic pathways
	GLN1-1	Arabidopsis thaliana glutamine synthase clone r1; Glutamine synthetase cytosolic isozyme 1-1; High-affinity glutamine synthetase. May contribute to the homeostatic control of glutamine synthesis in roots	Metabolic pathways
	AT5G51970	GroES-like zinc-binding alcohol dehydrogenase family protein; Converts sorbitol to fructose. Mostly active with sorbitol, ribitol and xylitol as substrates; Belongs to the zinc-containing alcohol dehydrogenase family	Metabolic pathways
	HGO	Homogentisate 1,2-dioxygenase	Metabolic pathways
	LHCB3	Light-harvesting complex ii chlorophyll a/b binding protein 3; The light-harvesting complex (LHC) functions as a light receptor, it captures and delivers excitation energy to photosystems with which it is closely associated . Modulates the rate of photosystem II (PSII) state transitions and influences PSII macrostructure . Involved in PSII excitation energy transfer and charge separation during p…	Photosynthesis - antenna proteins
	AT5G57655	Xylose isomerase family protein; Its function is described as xylose isomerase activity; Involved in carbohydrate metabolic process; Located in endoplasmic reticulum, plasma membrane, vacuole; Expressed in 25 plant structures; Expressed during 14 growth stages; Contains the following InterPro domains: Xylose isomerase-like, TIM barrel domain (InterPro:IPR013022), Xylose isomerase, bacterial type …	Metabolic pathways
	AT5G58330	Lactate/malate dehydrogenase family protein; The chloroplastic, NADP-dependent form is essential for the photosynthesis C4 cycle, which allows plants to circumvent the problem of photorespiration. In C4 plants, NADP-MDH activity acts to convert oxaloacetate to malate in chloroplasts of mesophyll cells for transport to the bundle sheath cells (Probable). Plays an essential role in the regulation o…	Metabolic pathways
	FNR1	Ferredoxin--NADP reductase, leaf isozyme 1, chloroplastic; Encodes a leaf-type ferredoxin:NADP(H) oxidoreductase. It is present in both chloroplast stroma and thylakoid membranes but is more abundant in the thylakoid. The affinity of this enzyme for ferredoxin is slightly, but significantly, higher than AtLFNR2, an isoform of the same enzyme. AtLFNR1 forms a heterodimer with AtFNR2 and is also a …	Metabolic pathways
	AT1G06700	PTI1-like tyrosine-protein kinase 1; Protein kinase superfamily protein; Its function is described as protein tyrosine kinase activity, protein kinase activity, kinase activity, ATP binding; Involved in protein amino acid phosphorylation; Located in plasma membrane; Expressed in 25 plant structures; Expressed during 15 growth stages; Contains the following InterPro domains: Protein kinase, ATP bi…	Plant-pathogen interaction
	SERK4	Somatic embryogenesis receptor-like kinase 4; Dual specificity kinase acting on both serine/threonine- and tyrosine-containing substrates. Positively regulates the BR-dependent plant growth pathway and negatively regulates the BR-independent cell-death pathway	Plant-pathogen interaction
	PR-1-LIKE	Pathogenesis-related protein-1-like protein; Encodes a PR-1-like protein homolog that is differentially expressed in resistant compared to susceptible cultivars by powdery mildew infection. The deduced amino acid sequence has 24 amino acids comprising the signal peptide and 140 amino acids of the mature peptide (15 kDa). Northern blot analysis showed accumulation of the corresponding mRNA 12 h af…	Plant-pathogen interaction
	WRKY25	Probable WRKY transcription factor 25; Transcription factor. Interacts specifically with the W box (5'-(T)TGAC[CT]-3'), a frequently occurring elicitor- responsive cis-acting element (By similarity). Functions with WRKY33 as positive regulator of salt stress response and abscisic acid (ABA) signaling. Plays a partial role in heat stress tolerance. Functions with WRKY26 and WRKY33 as positive regu…	Plant-pathogen interaction
	TCH3	Arabidopsis thaliana calmodulin like 4; Calcium-binding EF hand family protein; Encodes a calmodulin-like protein, with six potential calcium binding domains. Calcium binding shown by Ca(2+)-specific shift in electrophoretic mobility. Expression induced by touch and darkness. Expression may also be developmentally controlled. Expression in growing regions of roots, vascular tissue, root/shoot jun…	Plant-pathogen interaction
	AT2G41410	Calcium-binding EF-hand family protein; Potential calcium sensor	Plant-pathogen interaction
	AT3G17410	Protein kinase superfamily protein; Its function is described as protein serine/threonine kinase activity, protein kinase activity, kinase activity, ATP binding; Involved in protein amino acid phosphorylation, N-terminal protein myristoylation; Located in plasma membrane; Expressed in 25 plant structures; Expressed during 15 growth stages; Contains the following InterPro domains: Protein kinase, …	Plant-pathogen interaction
	WRKY22	WRKY family transcription factor; Transcription factor involved in the expression of defense genes in innate immune response of plants. Interacts specifically with the W box (5'-(T)TGAC[CT]-3'), a frequently occurring elicitor-responsive cis-acting element. Activates WRKY 29, SIRK and its own promoters; Belongs to the WRKY group II-e family	Plant-pathogen interaction
	AT4G16190	Papain family cysteine protease; Probable thiol protease	Plant-pathogen interaction
	RD19	Papain family cysteine protease; Probable thiol protease (By similarity). Required for RRS1-mediated resistance against Ralstonia solanacearum. Plays a crucial role as host factor for PopP2-triggered RRS1-mediated resistance. Interacts with the R.solanacearum type III effector PopP2 to form a nuclear complex that is required for activation of the RRS1-mediated resistance response; Belongs to the …	Plant-pathogen interaction
	DOX2	Alpha-dioxygenase 2; Encodes an alpha dioxygenase. Recombinant protein catalyzes the conversion of a wide range of fatty acids into 2(R)-hydroperoxy derivatives; Belongs to the peroxidase family	alpha-Linolenic acid metabolism
	UGT72E1	Coniferyl-alcohol glucosyltransferase; UDP-glucosyl transferase 72E1; UDP-glycosyltransferase that glucosylates sinapyl and coniferyl aldehydes, but is not active in presence of their respective alcohols. Can glucosylate the phytotoxic xenobiotic compound 2,4,5-trichlorophenol (TCP)	Phenylpropanoid biosynthesis
	SNRK2-8	Serine/threonine-protein kinase SRK2C; Involved in gene regulation and confers tolerance to drought and osmotic stress	MAPK signaling pathway - plant
	PYL5	Polyketide cyclase/dehydrase and lipid transport superfamily protein; Receptor for abscisic acid (ABA) required for ABA- mediated responses such as stomatal closure and germination inhibition. Inhibits the activity of group-A protein phosphatases type 2C (PP2Cs) in an ABA-independent manner but more efficiently when activated by ABA. Confers enhanced sensitivity to ABA. Can be activated by both (…	MAPK signaling pathway - plant
	AT3G51730	Saposin B domain-containing protein; Its function is described as molecular_function unknown; Involved in lipid metabolic process; Located in vacuole; Expressed in 23 plant structures; Expressed during 15 growth stages; Contains the following InterPro domains: Saposin B (InterPro:IPR008139), Saposin-like (InterPro:IPR011001), Saposin-like type B, 1 (InterPro:IPR007856), Saposin-like type B, 2 (In…	Sphingolipid metabolism
Lettuce	ADT6	Arogenate dehydratase/prephenate dehydratase 6, chloroplastic; Encodes a plastid-localized arogenate dehydratase involved in phenylalanine biosynthesis. Although this enzyme has sequence similarity to prephenate dehydratases, it is 98 times more active with arogenate than prephenate in enzymatic assays	Biosynthesis of secondary metabolites
	GAPC2	Glyceraldehyde-3-phosphate dehydrogenase GAPC2, cytosolic; Key enzyme in glycolysis that catalyzes the first step of the pathway by converting D-glyceraldehyde 3-phosphate (G3P) into 3-phospho-D-glyceroyl phosphate. Essential for the maintenance of cellular ATP levels and carbohydrate metabolism (By similarity). Binds DNA in vitro	Biosynthesis of secondary metabolites
	PER4	Peroxidase superfamily protein; Removal of H(2)O(2), oxidation of toxic reductants, biosynthesis and degradation of lignin, suberization, auxin catabolism, response to environmental stresses such as wounding, pathogen attack and oxidative stress. These functions might be dependent on each isozyme/isoform in each plant tissue; Belongs to the peroxidase family. Classical plant (class III) peroxidas…	Phenylpropanoid biosynthesis
	LOX3	Arabidopsis thaliana lipoxygenase 3; Lipoxygenase 3, chloroplastic; 13S-lipoxygenase that can use linolenic acid as substrates. Plant lipoxygenases may be involved in a number of diverse aspects of plant physiology including growth and development, pest resistance, and senescence or responses to wounding. Catalyzes the hydroperoxidation of lipids containing a cis,cis-1,4-pentadiene structure (By …	Linoleic acid metabolism
	UGT85A7	UDP-glucosyl transferase 85A7 (UGT85A7); Its function is described as UDP-glycosyltransferase activity, transferase activity, transferring glycosyl groups, glucuronosyltransferase activity; Involved in metabolic process; Located in cellular_component unknown; Expressed in 8 plant structures; Contains the following InterPro domains: UDP-glucuronosyl/UDP-glucosyltransferase (InterPro:IPR002213); BE…	Zeatin biosynthesis
	UGT85A3	Udp-glucosyl transferase 85a3; Encodes a putative UDP-glucosyl transferase. At1g22380 was initially identified as encoding the protein AAF87154, which has been classified as a bHLH protein (AtbHLH152). Subsequently it has been found that the AAF87154 protein appears to be encoded by the AT1G23970 genomic locus	Zeatin biosynthesis
	AT1G30760	Fad-binding berberine family protein; Mediates oxidation of cinnamyl alcohol and of p-hydroxylated derivatives of cinnamyl alcohol (i.e. the monolignols p-coumaryl-, coniferyl-, and sinapyl alcohol) to their corresponding aldehydes. Can use cinnamyl alcohol and derivatives, as well as beta-O-glycosylated form of coniferyl alcohol (coniferin) as substrate	Phenylpropanoid biosynthesis
	PRR1	Pinoresinol/lariciresinol reductase; Pinoresinol reductase 1; Reductase involved in lignan biosynthesis. Unlike conventional pinoresinol reductases that can reduce both pinoresinol and lariciresinol, PRR1 shows a strict substrate preference toward pinoresinol. Active on both (+) and (-)- pinoresinol. Abstracts the 4R-hydride from the NADPH cofactor during catalysis	Biosynthesis of secondary metabolites
	AT1G32780	GroES-like zinc-binding dehydrogenase family protein; Its function is described as oxidoreductase activity, zinc ion binding; Involved in oxidation reduction; Expressed in 12 plant structures; Expressed during LP.04 four leaves visible, 4 anthesis, LP.02 two leaves visible, petal differentiation and expansion stage, D bilateral stage; Contains the following InterPro domains: GroES-like (InterPro:…	Fatty acid degradation
	DHNAT1	1,4-dihydroxy-2-naphthoyl-CoA hydrolase; Catalyzes the hydrolysis of the thioester bond of 1,4- dihydroxy-2-naphthoyl-CoA (DHNA-CoA) in peroxisomes, a necessary step to form the naphthoquinone ring of phylloquinone (vitamin K(1)). Is not active on benzoyl-CoA, phenylacetyl-CoA, succinyl-CoA and palmitoyl-CoA thioesters	Ubiquinone and other terpenoid-quinone biosynthesis
	SERAT2;1	Serine acetyltransferase 1, chloroplastic; Encodes a chloroplast/cytosol localized serine O-acetyltransferase involved in sulfur assimilation and cysteine biosynthesis. Expressed in the vascular system	Cysteine and methionine metabolism
	ACLA-2	ATP-citrate synthase alpha chain protein 2; ATP citrate-lyase is the primary enzyme responsible for the synthesis of cytosolic acetyl-CoA, used for the elongation of fatty acids and biosynthesis of isoprenoids, flavonoids and malonated derivatives. May supply substrate to the cytosolic acetyl-CoA carboxylase, which generates the malonyl-CoA used for the synthesis of a multitude of compounds, incl…	Biosynthesis of secondary metabolites
	TPS14	S-(+)-linalool synthase, chloroplastic; Involved in monoterpene (C10) biosynthesis. The major product is S-(+)-linalool; Belongs to the terpene synthase family. Tpsb subfamily	Biosynthesis of secondary metabolites
	AT1G74470	Geranylgeranyl diphosphate/geranylgeranyl-bacteriochlorophyllide a reductase; Pyridine nucleotide-disulphide oxidoreductase family protein; Encodes for a multifunctional protein with geranylgeranyl reductase activity shown to catalyze the reduction of prenylated geranylgeranyl-chlorophyll a to phytyl-chlorophyll a (chlorophyll a) and free geranylgeranyl pyrophosphate to phytyl pyrophosphate	Biosynthesis of secondary metabolites
	HMG1	3-hydroxy-3-methylglutaryl-coenzyme A reductase 1; Encodes a 3-hydroxy-3-methylglutaryl coenzyme A reductase, which is involved in melavonate biosynthesis and performs the first committed step in isoprenoid biosynthesis. Expression is activated in dark in leaf tissue but not controlled by light in the root (confine	Biosynthesis of secondary metabolites
	OPR2	12-oxophytodienoate reductase 2; Specifically cleaves olefinic bonds in alpha,beta- unsaturated carbonyls and may be involved in detoxification or modification of these reactive compounds. May be involved in the biosynthesis or metabolism of oxylipin signaling molecules. In vitro, reduces 9R,13R-12-oxophyodienoic acid (9R,13R-OPDA) to 9R,13R-OPC-8:0, but only poorly 9S,13S-OPDA, the natural precu…	alpha-Linolenic acid metabolism
	ADH1	Arabidopsis thaliana alcohol dehydrogenase; Alcohol dehydrogenase class-P; Alcohol dehydrogenase mostly active on ethanol (EtOH), but exhibits broad substrates selectivity for primary and secondary alcohols (e.g. butanol, propyl alcohol, pentanol, isopentanol, ethylene glycol, isopropanol, methanol and tertiary butyl alcohol). Converts allyl alcohol to highly toxic acryl-aldehyde. Required for su…	alpha-Linolenic acid metabolism
	HPT1	Homogentisate phytyltransferase 1, chloroplastic; Involved in the synthesis of tocopherol (vitamin E). Catalyzes the condensation of homogentisate and phytyl diphosphate to form dimethylphytylhydrquinone. Low activity with geranylgeranyl diphosphate as substrate, but no activity with farnesyl diphosphate or solanesyl diphosphate. Tocopherol functions to limit lipid oxidation during seed desiccati…	Ubiquinone and other terpenoid-quinone biosynthesis
	SUR1	Tyrosine transaminase family protein; C-S lyase involved in glucosinolate biosynthesis. Converts S-(alkylacetohydroximoyl)-L-cysteine to thiohydroximate. Functions in auxin homeostasis. Probably required for glucosinolate activation in response to pathogens; Belongs to the class-I pyridoxal-phosphate-dependent aminotransferase family	Biosynthesis of secondary metabolites
	PKT3	3-ketoacyl-CoA thiolase 2, peroxisomal; Involved in long chain fatty-acid beta-oxidation prior to gluconeogenesis during germination and subsequent seedling growth. Confers sensitivity to 2,4-dichlorophenoxybutiric acid (2,4-DB). Required for local and systemic induction of jasmonic acid (JA) biosynthesis after wounding. Seems to be involved in JA biosynthesis during senescence	alpha-Linolenic acid metabolism
	AT2G36780	UDP-Glycosyltransferase superfamily protein; Its function is described as UDP-glycosyltransferase activity, transferase activity, transferring glycosyl groups; Involved in metabolic process; Located in cellular_component unknown; Contains the following InterPro domains: UDP-glucuronosyl/UDP-glucosyltransferase (InterPro:IPR002213); BEST Arabidopsis thaliana protein match is: UDP-Glycosyltransfera…	Zeatin biosynthesis
	DOGT1	UDP-glycosyltransferase 73C5; Specifically catalyzes 23-O-glucosylation of brassinosteroids, resulting probably in their inactivation. Also, involved in the O-glucosylation of trans-zeatin and dihydrozeatin. Active in vitro on cis-zeatin, dihydrozeatin-9-N-Glc, and olomoucine. Also involved in the detoxification of the Fusarium mycotoxin deoxynivalenol by the transfer of glucose from UDP- glucose…	Zeatin biosynthesis
	MAT3	Methionine adenosyltransferase 3; Catalyzes the formation of S-adenosylmethionine from methionine and ATP. The reaction comprises two steps that are both catalyzed by the same enzyme: formation of S-adenosylmethionine (AdoMet) and triphosphate, and subsequent hydrolysis of the triphosphate. Involved in the biosynthesis of lignin	Cysteine and methionine metabolism
	PAL1	Phenylalanine ammonia-lyase 1; This is a key enzyme of plant metabolism catalyzing the first reaction in the biosynthesis from L-phenylalanine of a wide variety of natural products based on the phenylpropane skeleton; Belongs to the PAL/histidase family	Phenylpropanoid biosynthesis
	CYP90D1	Cytochrome P450, family 90, subfamily D, polypeptide 1; Encodes a cytochrome P-450 gene that is involved in brassinosteroid biosynthesis, most likely in the conversion step of teasterone (TE) to 3-dehydroteasterone (3DT), and/or 6-deoxoteasterone (6-deoxoTE) to 6-deoxo-3-dehydroteasterone (6-deoxo3DT); or the conversion of cathasterone (CT) to TE, and/or 6-deoxocathasterone (6-deoxoCT) to 6-deoxo…	Biosynthesis of secondary metabolites
	PLDALPHA1	Phospholipase D alpha 1; Hydrolyzes glycerol-phospholipids at the terminal phosphodiesteric bond to generate phosphatidic acids (PA). Plays an important role in various cellular processes, including phytohormone action and response to stress, characterized by acidification of the cell. Involved in wound induction of jasmonic acid. May be involved in membrane lipid remodeling. Probably involved in…	Biosynthesis of secondary metabolites
	SUS4	Sucrose synthase 4; Sucrose-cleaving enzyme that provides UDP-glucose and fructose for various metabolic pathways; Belongs to the glycosyltransferase 1 family. Plant sucrose synthase subfamily	Biosynthesis of secondary metabolites
	LOX2	Arabiodopsis thaliana lipoxygenase 2; Lipoxygenase 2, chloroplastic; 13S-lipoxygenase that can use linolenic acid as substrates. Plant lipoxygenases may be involved in a number of diverse aspects of plant physiology including growth and development, pest resistance, and senescence or responses to wounding. Catalyzes the hydroperoxidation of lipids containing a cis,cis-1,4-pentadiene structure. Re…	Linoleic acid metabolism
	ACS9	1-aminocyclopropane-1-carboxylate synthase 9; Encodes a a member of the 1-aminocyclopropane-1-carboxylate (ACC) synthase (S-adenosyl-L-methionine methylthioadenosine-lyase, EC 4.4.1.14) gene family. Mutants produce elevated levels of ethylene as etiolated seedlings; Belongs to the class-I pyridoxal-phosphate-dependent aminotransferase family	Cysteine and methionine metabolism
	DWF4	Partially suppressing coi1 insensitivity to ja 1; Cytochrome P450 superfamily protein; Encodes a 22&#945; hydroxylase whose reaction is a rate-limiting step in brassinosteroid biosynthetic pathway. The protein is a member of CYP90B gene family. CLM is an epi-allele with small, compressed rosette, reduced internode length, and reduced fertility, appears in selfed ddm mutant plants possibly due to …	Biosynthesis of secondary metabolites
	AT3G54250	Diphosphomevalonate decarboxylase; Performs the first committed step in the biosynthesis of isoprene-containing compounds such as sterols and terpenoids. Is specific for (R)-5-diphosphomevalonate (MVAPP). The catalytic efficiency with (R)-5-phosphomevalonate (MVAP) as substrate is 10000- fold lower than for MVAPP	Biosynthesis of secondary metabolites
	P5CS2	Delta-1-pyrroline-5-carboxylate synthase B; Encodes delta 1-pyrroline-5-carboxylate synthetase B. Gene expression is induced by dehydration, high salt and ABA. Knock-out mutations in P5CS2 are embryo-lethal. P5CS2 appears to be present in different cells and/or different subcellular locations from P5CS1 in a tissue-dependent manner; In the N-terminal section; belongs to the glutamate 5- kinase fa…	Biosynthesis of secondary metabolites
	SDR1	NAD(P)-binding Rossmann-fold superfamily protein; Aldehyde reductase that catalyzes the reduction of the aldehyde carbonyl groups on saturated and alpha,beta-unsaturated aldehydes with more than 5 carbons. Involved in basal resistance against pathogens	Biosynthesis of secondary metabolites
	ACS1	Arabidopsis thaliana 1-aminocyclopropane-1-carboxylate synthase 1; Encodes a member of the 1-aminocyclopropane-1-carboxylate (ACC) synthase (S-adenosyl-L-methionine methylthioadenosine-lyase, EC 4.4.1.14) gene family. The gene is transcriptionally active but enzymatically inactive. The predicted amino-acid sequence of ACS1 is missing the highly conserved tripeptide, Thr-Asn-Pro (TNP), between Ile…	MAPK signaling pathway - plant
	AT3G62860	alpha/beta-Hydrolases superfamily protein; Its function is described as catalytic activity; Located in plasma membrane; Expressed in 15 plant structures; Expressed during LP.06 six leaves visible, LP.04 four leaves visible, 4 anthesis, C globular stage, petal differentiation and expansion stage; BEST Arabidopsis thaliana protein match is: alpha/beta-Hydrolases superfamily protein (TAIR:AT2G47630.…	Phenylpropanoid biosynthesis
	GPAT3	Probable glycerol-3-phosphate acyltransferase 3; Esterifies acyl-group from acyl-ACP to the sn-1 position of glycerol-3-phosphate, an essential step in glycerolipid biosynthesis; Belongs to the GPAT/DAPAT family	Biosynthesis of secondary metabolites
	AT4G05160	AMP-dependent synthetase and ligase family protein; Encodes a peroxisomal protein involved in the activation of fatty acids through esterification with CoA. At4g05160 preferentially activates fatty acids with medium chain length (C6:0 and C7:0) as well as even-numbered long-chain fatty acids (C14:0, C16:0 and C18:0). At4g05160 was also able to catalyze the conversion of OPC-6:0 to its CoA ester a…	Ubiquinone and other terpenoid-quinone biosynthesis
	GOX3	Peroxisomal (S)-2-hydroxy-acid oxidase GLO5; Aldolase-type TIM barrel family protein; Its function is described as glycolate oxidase activity, oxidoreductase activity, FMN binding, catalytic activity; Involved in oxidation reduction, metabolic process; Located in peroxisome; Expressed in 12 plant structures; Expressed during 4 anthesis, F mature embryo stage, petal differentiation and expansion s…	Biosynthesis of secondary metabolites
	NCED4	Probable carotenoid cleavage dioxygenase 4, chloroplastic; Chloroplast-targeted member of a family of enzymes similar to nine-cis-epoxycarotenoid dioxygenase	Biosynthesis of secondary metabolites
	AT4G26910	2-oxoglutarate dehydrogenase E2 component (dihydrolipoamide succinyltransferase); Dihydrolipoamide succinyltransferase; The 2-oxoglutarate dehydrogenase complex catalyzes the overall conversion of 2-oxoglutarate to succinyl-CoA and CO(2). It contains multiple copies of three enzymatic components: 2- oxoglutarate dehydrogenase (E1), dihydrolipoamide succinyltransferase (E2) and lipoamide dehydroge…	Biosynthesis of secondary metabolites
	HDR	4-hydroxy-3-methylbut-2-enyl diphosphate reductase, chloroplastic; Arabidopsis ISPH is involved in the plastid nonmevalonate pathway of isoprenoid biosynthesis. It was shown to complement the lethal phenotype of E. coli ispH mutant and is therefore most likely encodes a protein with 4-hydroxy-3-methylbut-2-en-1-yl diphosphate reductase activity involved in the last step of mevalonate-independent …	Biosynthesis of secondary metabolites
	CYP84A1	Ferulic acid 5-hydroxylase 1; Encodes ferulate 5-hydroxylase (F5H). Involved in lignin biosynthesis	Phenylpropanoid biosynthesis
	CAD9	Probable cinnamyl alcohol dehydrogenase 9; Involved in lignin biosynthesis. May catalyze the final step specific for the production of lignin monomers, like coniferyl alcohol, sinapyl alcohol and 4-coumaryl alcohol	Phenylpropanoid biosynthesis
	AT5G01320	Thiamine pyrophosphate dependent pyruvate decarboxylase family protein; Its function is described as in 6 functions; Located in cellular_component unknown; Contains the following InterPro domains: TPP-binding enzyme, conserved site (InterPro:IPR000399), Thiamine pyrophosphate enzyme, central domain (InterPro:IPR012000), Pyruvate decarboxylase/indolepyruvate decarboxylase (InterPro:IPR012110), Thi…	Biosynthesis of secondary metabolites
	FC-I	Ferrochelatase-1, chloroplastic/mitochondrial; Catalyzes the last step of heme biosynthesis by inserting ferrous iron into protoporphyrin IX to produce protoheme. Produces heme for photosynthetic cytochromes, but does not seem to be involved in stress responses. May be involved in wound- induced supply of heme to defensive hemoproteins outside plastids. Regulates the expression of photosynthesis-…	Biosynthesis of secondary metabolites
	AT5G38710	Methylenetetrahydrofolate reductase family protein; Converts proline to delta-1-pyrroline-5-carboxylate	Biosynthesis of secondary metabolites
	BGLU13	Beta glucosidase 13 (BGLU13); Its function is described as cation binding, hydrolase activity, hydrolyzing O-glycosyl compounds, catalytic activity; Involved in carbohydrate metabolic process; Located in endomembrane system; Contains the following InterPro domains: Glycoside hydrolase, family 1 (InterPro:IPR001360), Glycoside hydrolase, family 1, active site (InterPro:IPR018120), Glycoside hydrol…	Phenylpropanoid biosynthesis
	AT5G47720	Probable acetyl-CoA acetyltransferase, cytosolic 2; Thiolase family protein; Its function is described as transferase activity, transferring acyl groups other than amino-acyl groups, acetyl-CoA C-acetyltransferase activity, catalytic activity; Involved in metabolic process; Located in cellular_component unknown; Expressed in 19 plant structures; Expressed during 10 growth stages; Contains the fol…	Valine, leucine and isoleucine degradation
	HCT	Hydroxycinnamoyl-coa shikimate/quinate hydroxycinnamoyl transferase; At5g48930 has been shown to encode for the hydroxycinnamoyl-Coenzyme A shikimate/quinate hydroxycinnamoyltransferase (HCT) both synthesizing and catabolizing the hydroxycinnamoylesters (coumaroyl/caffeoyl shikimate and quinate) involved in the phenylpropanoid pathway. Influence on the accumulation of flavonoids which in turn inh…	Stilbenoid, diarylheptanoid and gingerol biosynthesis
	ACLB-2	ATP-citrate synthase beta chain protein 2; ATP citrate-lyase is the primary enzyme responsible for the synthesis of cytosolic acetyl-CoA, used for the elongation of fatty acids and biosynthesis of isoprenoids, flavonoids and malonated derivatives. May supply substrate to the cytosolic acetyl-CoA carboxylase, which generates the malonyl-CoA used for the synthesis of a multitude of compounds, inclu…	Biosynthesis of secondary metabolites
	PORA	Protochlorophyllide reductase A, chloroplastic; Phototransformation of protochlorophyllide (Pchlide) to chlorophyllide (Chlide). PORA may also function as a photoprotectant during the transitory stage from dark to light. Functions in skotomorphogenesis, photomorphogenesis and throughout the plant life under specific light conditions	Biosynthesis of secondary metabolites
	PDC2	Pyruvate decarboxylase-2; Belongs to the TPP enzyme family	Biosynthesis of secondary metabolites
	AT5G64120	Peroxidase superfamily protein; Removal of H(2)O(2), oxidation of toxic reductants, biosynthesis and degradation of lignin, suberization, auxin catabolism, response to environmental stresses such as wounding, pathogen attack and oxidative stress. These functions might be dependent on each isozyme/isoform in each plant tissue; Belongs to the peroxidase family. Classical plant (class III) peroxidas…	Phenylpropanoid biosynthesis
	ACA7	A. thaliana alpha carbonic anhydrase 7; Reversible hydration of carbon dioxide	Metabolic pathways
	ERD9	Glutathione S-transferase family protein; Involved in light signaling, mainly phyA-mediated photomorphogenesis and in the integration of various phytohormone signals to modulate various aspects of plant development by affecting glutathione pools. In vitro, possesses glutathione S- transferase activity toward 1-chloro-2,4-dinitrobenzene (CDNB) and benzyl isothiocyanate (BITC)	Metabolic pathways
	SBH2	Sphinganine C4-monooxygenase 2; Encodes one of the two redundant sphingoid base hydroxylases (SBH). Involved in sphingolipid trihydroxy long-chain base (4-hydroxysphinganine) biosynthesis. Double mutants of SBHs were dwarfed and not able to progress from vegetative to reproductive growth; Belongs to the sterol desaturase family	Sphingolipid metabolism
	GSTU25	Glutathione S-transferase TAU 25; May be involved in the conjugation of reduced glutathione to a wide number of exogenous and endogenous hydrophobic electrophiles and have a detoxification role against certain herbicides	Metabolic pathways
	PEPC1	Arabidopsis thaliana phosphoethanolamine/phosphocholine phosphatase 1; Pyridoxal phosphate phosphatase-related protein; Catalyzes the specific cleavage of pyrophosphate	Metabolic pathways
	AT1G60890	Phosphatidylinositol-4-phosphate 5-kinase family protein; Its function is described as 1-phosphatidylinositol-4-phosphate 5-kinase activity, phosphatidylinositol phosphate kinase activity, ATP binding; Involved in phosphatidylinositol metabolic process; Expressed in 22 plant structures; Expressed during 13 growth stages; Contains the following InterPro domains: Phosphatidylinositol-4-phosphate 5-…	Metabolic pathways
	MGL	Methionine-gamma-lyase; Methionine gamma-lyase; Catalyzes the degradation of L-methionine to alpha- ketobutyrate, methanethiol and ammonia. Exhibits a high activity toward L-methionine, L-ethionine, L-homocysteine and seleno-L- methionine, but not L-cysteine. Involved in an alternative cysteine biosynthesis pathway to the reverse trans-sulfuration pathway (methionine->homocysteine->cystathionine-…	Cysteine and methionine metabolism
	GSTU20	Glutathione S-transferase TAU 20; Exhibits glutathione-dependent thiol transferase activities. Can use glutathione (GSH) and 1-chloro-2,4- dinitrobenzene (CDNB) as substrates. Involved in the regulation of far-red light influence on development; Belongs to the GST superfamily. Tau family	Metabolic pathways
	AAE13	AMP-dependent synthetase and ligase family protein; Malonate--CoA ligase that catalyzes the formation of malonyl-CoA directly from malonate and CoA. May be required for the detoxification of malonate; Belongs to the ATP-dependent AMP-binding enzyme family	Valine, leucine and isoleucine degradation
	GFAT	Glutamine-fructose-6-phosphate transaminase (isomerizing)s;sugar binding;transaminases; Its function is described as sugar binding, transaminase activity, glutamine-fructose-6-phosphate transaminase (isomerizing) activity; Involved in carbohydrate biosynthetic process, carbohydrate metabolic process, metabolic process; Located in cytoplasm; Expressed in 20 plant structures; Expressed during 12 gr…	Metabolic pathways
	ATPMEPCRB	Plant invertase/pectin methylesterase inhibitor superfamily; Acts in the modification of cell walls via demethylesterification of cell wall pectin; In the C-terminal section; belongs to the pectinesterase family	Metabolic pathways
	AGAL2	Alpha-galactosidase 2; May regulate leaf (and possibly other organ) development by functioning in cell wall loosening and cell wall expansion	Sphingolipid metabolism
	MKK4	Mitogen-activated protein kinase kinase 4; Involved in the second phase of hydrogen peroxide generation during hypersensitive response-like cell death. Involved in the innate immune MAP kinase signaling cascade (MEKK1, MKK4/MKK5 and MPK3/MPK6) downstream of bacterial flagellin receptor FLS2. Activates by phosphorylation the downstream MPK3 and MPK6. YDA-MKK4/MKK5-MPK3/MPK6 module regulates stomat…	Plant-pathogen interaction
	MSS3	Multicopy suppressors of snf4 deficiency in yeast 3; Calcium-binding EF-hand family protein; Encodes calmodulin-like MSS3	Plant-pathogen interaction
	CNBT1	Probable cyclic nucleotide-gated ion channel 20, chloroplastic; Cyclic nucleotide-binding transporter 1, member of a family of cyclic nucleotide gated channels	Plant-pathogen interaction
	CPK9	Calcium-dependent protein kinase 9; May play a role in signal transduction pathways that involve calcium as a second messenger	Plant-pathogen interaction
	CERK1	Lysm-containing receptor-like kinase 1; Chitin elicitor receptor kinase 1; Lysin motif (LysM) receptor kinase that functions as a cell surface receptor in chitin elicitor (chitooligosaccharides) signaling leading to innate immunity toward both biotic and abiotic stresses (e.g. tolerance to salinity, heavy-metal stresses, and Botrytis cinerea infection). Recognizes microbe- derived N-acetylglucosa…	Plant-pathogen interaction
	AT3G25600	Calcium-binding EF-hand family protein; Potential calcium sensor	Plant-pathogen interaction
	MPK3	Mitogen-activated protein kinase 3; Involved in oxidative stress-mediated signaling cascade (such as ozone). Involved in the innate immune MAP kinase signaling cascade (MEKK1, MKK4/MKK5 and MPK3/MPK6) downstream of bacterial flagellin receptor FLS2. May be involved in hypersensitive response (HR)-mediated signaling cascade by modulating LIP5 phosphorylation and subsequent multivesicular bodies (M…	Plant-pathogen interaction
	EDS1	Alpha/beta-hydrolases superfamily protein; Positive regulator of basal resistance and of effector- triggered immunity specifically mediated by TIR-NB-LRR (TNL) resistance proteins. Disruption by bacterial effector of EDS1-TIR-NB-LRR resistance protein interactions constitutes the first step in resistance activation . Acts redundantly with salicylic acid to regulate resistance gene-mediated signal…	Plant-pathogen interaction
	CML41	Probable calcium-binding protein CML41; Potential calcium sensor	Plant-pathogen interaction
	CPK21	Calcium-dependent protein kinase 21; May play a role in signal transduction pathways that involve calcium as a second messenger. Mediates the phosphorylation and activation of the S-type anion efflux channel SLAC1	Plant-pathogen interaction
	AT4G33720	Putative pathogenesis-related protein 1, 19.3K; CAP (Cysteine-rich secretory proteins, Antigen 5, and Pathogenesis-related 1 protein) superfamily protein; Its function is described as molecular_function unknown; Involved in biological_process unknown; Located in endomembrane system, extracellular region; Expressed in root; Contains the following InterPro domains: Allergen V5/Tpx-1 related, conser…	Plant-pathogen interaction
	CPK7	Calcium-dependent protein kinase 7; May play a role in signal transduction pathways that involve calcium as a second messenger; Belongs to the protein kinase superfamily. Ser/Thr protein kinase family. CDPK subfamily	Plant-pathogen interaction
	ALDH2C4	Aldehyde dehydrogenase family 2 member C4; Involved in ferulic acid and sinapic acid biosynthesis by oxidation of conyferylaldehyde and sinapaldehyde, respectively. Can oxidize L-lactaldehyde. Possesses activity on acetaldehyde and glycolaldehyde in vitro; Belongs to the aldehyde dehydrogenase family	Phenylpropanoid biosynthesis
	MKK9	Mitogen-activated protein kinase kinase 9; MKK9-MPK3/MPK6 module phosphorylates and activates EIN3, leading to the promotion of EIN3-mediated transcription in ethylene signaling. Autophosphorylates and also phosphorylates MPK3 and MPK6. Plays an important role in ethylene and camalexin biosynthesis and in salt stress response. MKK9-MPK6 module positively regulates leaf senescence	MAPK signaling pathway - plant
	AGC2-1	AGC (cAMP-dependent, cGMP-dependent and protein kinase C) kinase family protein; Involved in oxidative burst-mediated signaling. Required for basal resistance to P.parasitica infection and root hair growth. Partly required for the activation of MPK3 and MPK6 by hydrogen peroxide and cellulase elicitor; Belongs to the protein kinase superfamily. AGC Ser/Thr protein kinase family	MAPK signaling pathway - plant
	AT4G13000	AGC (cAMP-dependent, cGMP-dependent and protein kinase C) kinase family protein; Its function is described as kinase activity; Involved in protein amino acid phosphorylation; Located in cellular_component unknown; Expressed in 21 plant structures; Expressed during 10 growth stages; Contains the following InterPro domains: Protein kinase, catalytic domain (InterPro:IPR000719), Serine/threonine-pro…	MAPK signaling pathway - plant
	IBR10	Arabidopsis thaliana delta(3), delta(2)-enoyl coa isomerase 2; Able to isomerize both 3-cis and 3-trans double bonds into the 2-trans form in a range of enoyl-CoA species. Essential for the beta oxidation of unsaturated fatty acids . Involved with IBR1 and IBR3 in the peroxisomal beta-oxidation of indole-3- butyric acid (IBA) to form indole-3-acetic acid (IAA), a biologically active auxin	Fatty acid degradation
	CKX5	Arabidopsis thaliana cytokinin oxidase 5; Cytokinin dehydrogenase 5; This gene used to be called AtCKX6. It encodes a protein whose sequence is similar to cytokinin oxidase/dehydrogenase, which catalyzes the degradation of cytokinins	Zeatin biosynthesis
Tomato	CER1	Fatty acid hydroxylase superfamily; Expression of the CER1 gene associated with production of stem epicuticular wax and pollen fertility. Biochemical studies showed that cer1 mutants are blocked in the conversion of stem wax C30 aldehydes to C29 alkanes, and they also lack the secondary alcohols and ketones. These suggested the CER1 protein is an aldehyde decarbonylase, but the exact molecular fu…	Biosynthesis of secondary metabolites
	GA2OX6	Arabidopsis thaliana gibberellin 2-oxidase 4; Gibberellin 2-beta-dioxygenase 6; Catalyzes the 2-beta-hydroxylation of several biologically active gibberellins, leading to the homeostatic regulation of their endogenous level. Catabolism of gibberellins (GAs) plays a central role in plant development. Converts GA9/GA20 to GA51/GA29 and GA4/GA1 to GA34/GA8. Has no C20-GA 2 oxidase activity against G…	Biosynthesis of secondary metabolites
	AT1G15710	Arogenate dehydrogenase 2, chloroplastic; Involved in the biosynthesis of tyrosine. Has a weak prephenate dehydrogenase activity; Belongs to the prephenate/arogenate dehydrogenase family	Biosynthesis of secondary metabolites
	AT1G22410	Phospho-2-dehydro-3-deoxyheptonate aldolase; Class-II DAHP synthetase family protein; Its function is described as 3-deoxy-7-phosphoheptulonate synthase activity; Involved in aromatic amino acid family biosynthetic process; Located in membrane; Expressed in 23 plant structures; Expressed during 15 growth stages; Contains the following InterPro domains: DAHP synthetase, class II (InterPro:IPR00248…	Biosynthesis of secondary metabolites
	EMB1075	Pyridoxal phosphate (plp)-dependent transferases superfamily protein; Catalyzes the biosynthesis of ethanolamine from serine. Highly specific for L-serine and does not attack D-serine, L- phosphoserine, phosphatidylserine, L-histidine L-glutamate L-tyrosine or L-tryptophan. Decarboxylation of free serine is the major source of ethanolamine production in plants and ethanolamine metabolism is cruci…	Biosynthesis of secondary metabolites
	EMB1144	Chorismate synthase, putative / 5-enolpyruvylshikimate-3-phosphate phospholyase, putative; Catalyzes the last common step of the biosynthesis of aromatic amino acids, produced via the shikimic acid pathway	Biosynthesis of secondary metabolites
	DWF5	Ergosterol biosynthesis ERG4/ERG24 family; Production of cholesterol by reduction of C7-C8 double bond of 7-dehydrocholesterol (7-DHC). Lesions in the gene coding for the enzyme cause dwarfism; Belongs to the ERG4/ERG24 family	Biosynthesis of secondary metabolites
	ASA2	Anthranilate synthase alpha subunit 2, chloroplastic; Part of a heterotetrameric complex that catalyzes the two-step biosynthesis of anthranilate, an intermediate in the biosynthesis of L-tryptophan. In the first step, the glutamine- binding beta subunit of anthranilate synthase (AS) provides the glutamine amidotransferase activity which generates ammonia as a substrate that, along with chorismat…	Biosynthesis of secondary metabolites
	AT2G39420	alpha/beta-Hydrolases superfamily protein; BEST Arabidopsis thaliana protein match is: alpha/beta-Hydrolases superfamily protein (TAIR:AT2G39410.2); Has 4720 Blast hits to 4720 proteins in 1453 species: Archae - 32; Bacteria - 3497; Metazoa - 120; Fungi - 143; Plants - 476; Viruses - 35; Other Eukaryotes - 417 (source: NCBI BLink)	Phenylpropanoid biosynthesis
	CYT1	Glucose-1-phosphate adenylyltransferase family protein; Catalyzes a reaction of the Smirnoff-Wheeler pathway, the major route to ascorbate biosynthesis in plants. Plays an essential role in plant growth and development and cell-wall architecture. Provides GDP-mannose, used for cell wall carbohydrate biosynthesis, protein N-glycosylation, as well as for the biosynthesis of the antioxidant ascorbate	Biosynthesis of secondary metabolites
	CYP98A3	Cytochrome P450, family 98, subfamily A, polypeptide 3; Cytochrome P450 which catalyzes 3'-hydroxylation of p- coumaric esters of shikimic/quinic acids to form lignin monomers. Can use p-coumarate, p-coumaraldehyde, p-coumaroyl methyl ester, 5-O-(4-coumaroyl) D-quinate and 5-O-(4-coumaroyl) shikimate as substrates, but not p-coumaryl alcohol, p-coumaroyl CoA, 1-O-p- coumaroyl-beta-D-glucose, p-hy…	Stilbenoid, diarylheptanoid and gingerol biosynthesis
	PLDBETA1	Phospholipase D beta 1; Hydrolyzes glycerol-phospholipids at the terminal phosphodiesteric bond to generate phosphatidic acids (PA). Plays an important role in various cellular processes, including phytohormone action, vesicular trafficking, secretion, cytoskeletal arrangement, meiosis, tumor promotion, pathogenesis, membrane deterioration and senescence. Involved in regulating stomatal movement …	Biosynthesis of secondary metabolites
	AT3G01820	P-loop containing nucleoside triphosphate hydrolases superfamily protein; Catalyzes the reversible transfer of the terminal phosphate group between ATP and AMP. Plays an important role in cellular energy homeostasis and in adenine nucleotide metabolism	Biosynthesis of secondary metabolites
	LPP3	Putative lipid phosphate phosphatase 3, chloroplastic; Encodes phosphatidic acid phosphatase. Expressed during germination; Belongs to the PA-phosphatase related phosphoesterase family	Biosynthesis of secondary metabolites
	BGLU44	Beta-glucosidase 44; Hydrolyzes p-nitrophenyl beta-D-glucoside, p-nitrophenyl beta-D-mannoside, cellobiose, 4-methylumbelliferyl-beta-D- glucoside, laminarin, amygdalin, esculin and gentiobiose; Belongs to the glycosyl hydrolase 1 family	Phenylpropanoid biosynthesis
	AT3G47800	Galactose mutarotase-like superfamily protein; Converts alpha-aldose to the beta-anomer	Biosynthesis of secondary metabolites
	HMGS	Hydroxymethylglutaryl-coa synthase / hmg-coa synthase / 3-hydroxy-3-methylglutaryl coenzyme a synthase; Hydroxymethylglutaryl-CoA synthase; This enzyme condenses acetyl-CoA with acetoacetyl-CoA to form HMG-CoA, which is the substrate for HMG-CoA reductase. Devoided of acetoacetyl-CoA thiolase (AACT) activity. Required for the development of both tapetosomes and elaioplasts in tapetal cells and fo…	Valine, leucine and isoleucine degradation
	OASA1	O-acetylserine (thiol) lyase (oas-tl) isoform a1; Encodes a cytosolic isoform of cytosolic O-acetylserine(thiol)lyase, a key enzyme in cysteine biosynthesis and for the fixation of inorganic sulfide. It catalyzes the formation of cysteine from O-acetylserine and inorganic sulfide. Gene expression is predominant in the root cortex and the xylem parenchyma. Gene expression is induced in leave, stem…	Cysteine and methionine metabolism
	CCoAOMT1	S-adenosyl-L-methionine-dependent methyltransferases superfamily protein; Methylates caffeoyl-CoA to feruloyl-CoA. Has a very low activity with caffeic acid and esculetin. Involved in scopoletin biosynthesis in roots; Belongs to the class I-like SAM-binding methyltransferase superfamily. Cation-dependent O- methyltransferase family. CCoAMT subfamily	Stilbenoid, diarylheptanoid and gingerol biosynthesis
	AT4G36750	Nad(p)h dehydrogenase (quinone); Catalyzes the transfer of electrons from NADH and NADPH to reduce quinone to the hydroquinone state	Ubiquinone and other terpenoid-quinone biosynthesis
	PA2	Peroxidase 53; Removal of H(2)O(2), oxidation of toxic reductants, biosynthesis and degradation of lignin, suberization, auxin catabolism, response to environmental stresses such as wounding, pathogen attack and oxidative stress. These functions might be dependent on each isozyme/isoform in each plant tissue; Belongs to the peroxidase family. Classical plant (class III) peroxidase subfamily	Phenylpropanoid biosynthesis
	ASPGA1	N-terminal nucleophile aminohydrolases (Ntn hydrolases) superfamily protein; Acts in asparagine catabolism but also in the final steps of protein and degradation via hydrolysis of a range of isoaspartyl dipeptides. The affinity for Asn and at least 4 isoaspartyl dipeptides (L-beta-Asp-Ala, L-beta-Asp-Gly, L-beta- Asp-Leu, L-beta-Asp-Phe) is quite low, KM being greater than 4.0 mM. The enzyme is i…	Biosynthesis of secondary metabolites
	AT5G15140	Galactose mutarotase-like superfamily protein; Its function is described as aldose 1-epimerase activity; Involved in galactose metabolic process, hexose metabolic process, carbohydrate metabolic process; Located in endomembrane system; Expressed in 11 plant structures; Expressed during 7 growth stages; Contains the following InterPro domains: Glycoside hydrolase-type carbohydrate-binding (InterPr…	Biosynthesis of secondary metabolites
	AOS	Allene oxide synthase, chloroplastic; Encodes a member of the cytochrome p450 CYP74 gene family that functions as an allene oxide synthase. This enzyme catalyzes dehydration of the hydroperoxide to an unstable allene oxide in the JA biosynthetic pathway. It shows a dual catalytic activity, the major one being a 13-AOS but also expressing a 9-AOS activity	alpha-Linolenic acid metabolism
	AT1G02810	Plant invertase/pectin methylesterase inhibitor superfamily; Acts in the modification of cell walls via demethylesterification of cell wall pectin; In the C-terminal section; belongs to the pectinesterase family	Metabolic pathways
	KOR2	Six-hairpin glycosidases superfamily protein; KORRIGAN 2 (KOR2); Its function is described as hydrolase activity, hydrolyzing O-glycosyl compounds, catalytic activity; Involved in carbohydrate metabolic process; Located in cellular_component unknown; Expressed in stem, sepal, root, leaf, stamen; Expressed during LP.06 six leaves visible, 4 anthesis, petal differentiation and expansion stage, LP.0…	Metabolic pathways
	PAO4	Probable polyamine oxidase 4; Encodes a peroxisomal polyamine oxidase, involved in the back-conversion polyamine degradation pathway. Among the five polyamine oxidases in the Arabidopsis genome, PAO4 is the major isoform in root peroxisomes; Belongs to the flavin monoamine oxidase family	Metabolic pathways
	BGAL17	Beta-galactosidase 17 (BGAL17); Its function is described as cation binding, beta-galactosidase activity, hydrolase activity, hydrolyzing O-glycosyl compounds, catalytic activity; Involved in lactose catabolic process, using glucoside 3-dehydrogenase, carbohydrate metabolic process, lactose catabolic process via UDP-galactose, lactose catabolic process; Located in mitochondrion; Expressed in 26 p…	Sphingolipid metabolism
	AT2G01720	Dolichyl-diphosphooligosaccharide--protein glycosyltransferase subunit 1B; Essential subunit of the N-oligosaccharyl transferase (OST) complex which catalyzes the transfer of a high mannose oligosaccharide from a lipid-linked oligosaccharide donor to an asparagine residue within an Asn-X-Ser/Thr consensus motif in nascent polypeptide chains	Metabolic pathways
	AT2G05320	Alpha-1,6-mannosyl-glycoprotein beta-1,2-N-acetylglucosaminyltransferase; Catalyzes an essential step in the conversion of oligo- mannose and hybrid to complex N-glycans	Metabolic pathways
	ACA2	Alpha carbonic anhydrase 2; Reversible hydration of carbon dioxide	Metabolic pathways
	AT2G40116	Phosphoinositide-specific phospholipase C family protein; The production of the second messenger molecules diacylglycerol (DAG) and inositol 1,4,5-trisphosphate (IP3) is mediated by activated phosphatidylinositol-specific phospholipase C enzymes	Metabolic pathways
	AT3G16990	Formylaminopyrimidine deformylase / aminopyrimidine aminohydrolase; Involved in thiamine salvage by hydrolyzing the thiamine breakdown product 4-amino-5-aminomethyl-2-methylpyrimidine (amino-HMP) to 4-amino-5-hydroxymethyl-2-methylpyrimidine (HMP) . Has a high formylamino-HMP amidohydrolase activity . No activity with other thiamine degradation products such as thiamine mono- or diphosphate, oxot…	Metabolic pathways
	NADK1	NAD(H) kinase 1; Phosphorylates both NAD(+) and NADH, with a twofold preference for NADH. Source of the cellular reductant NADPH which is an important antioxidant factor	Metabolic pathways
	LCB1	Long chain base biosynthesis protein 1; Encodes the LCB1 subunit of serine palmitoyltransferase. Together with the LCB2 subunit, forms a functional serine palmitoyltransferase complex, which catalyzes the first reaction of sphingolipid biosynthesis. Knockout of LCB1 was embryo lethal. Partial suppression of LCB1 expression led to smaller plants due to reduced cell expansion	Sphingolipid metabolism
	CHIA	Acidic endochitinase; Chitinase A (class III) expressed exclusively under environmental stress conditions; Belongs to the glycosyl hydrolase 18 family. Chitinase class III subfamily	Metabolic pathways
	NADP-ME3	Malate dehydrogenase (oxaloacetate-decarboxylating)(nadp+); The malic enzyme (EC 1.1.1.40) encoded by the ATNADP-ME3 is presumably cytosolic and restricted in its expression by both developmental and cell-specific signals	Metabolic pathways
	GSTT1	Glutathione S-transferase THETA 1; In vitro, possesses glutathione S-transferase activity toward 1-chloro-2,4-dinitrobenzene (CDNB) and p-nitrobenzyl chloride (pNBC), and glutathione peroxidase activity toward cumene hydroperoxide and linoleic acid-13-hydroperoxide. May be involved in the conjugation of reduced glutathione to a wide number of exogenous and endogenous hydrophobic electrophiles and…	Metabolic pathways
	PRB1	Basic pathogenesis-related protein 1; Pathogenesis related protein, encodes a basic PR1-like protein. Expresses in flowers, roots, and not in leaves and responses to ethylene and methyl jasmonate. Salicylic acid represses gene expression	Plant-pathogen interaction
	CPK16	Calcium-dependent protein kinase 16; May play a role in signal transduction pathways that involve calcium as a second messenger	Plant-pathogen interaction
	AT3G10190	Calcium-binding EF-hand family protein; Potential calcium sensor	Plant-pathogen interaction
	RIN4	RPM1-interacting protein 4; RPM1 interacting protein 4; Encodes a member of the R protein complex and may represent a virulence target of type III pili effector proteins (virulence factors) from bacterial pathogens, which is 'guarded' by R protein complex (RPM1 and RPS2 proteins). RIN4 physically interacts with RPS2 and RPM1 in vivo. Bacterial avirulence (Avr) effectors AvrB, AvrRpm1, and AvrRpt2…	Plant-pathogen interaction
	MPK4	Mitogen-activated protein kinase 4; The ANPs-MKK6-MPK4 module is involved in the regulation of plant cytokinesis during meiosis and mitosis. Essential to promote the progression of cytokinesis and for cellularization (formation of the cell plate) during male-specific meiotic. Involved in cortical microtubules organization and stabilization by regulating the phosphorylation state of microtubule-as…	Plant-pathogen interaction
	SGT1B	Protein SGT1 homolog B; Involved in plant innate immunity. Is essential for resistance conferred by multiple R genes recognizing different oomycete pathogen isolates like avirulent H.parasitica (downy mildew). Contributes additively with RAR1 to RPP5-dependent resistance. Not required for RPM1, RPS2, RPS4 and RPS5-mediated resistance. Functions as negative regulator of RPS5 accumulation by assist…	Plant-pathogen interaction
	CDPK6	Calcium-dependent protein kinase 3; Encodes calcium dependent protein kinase 3 (CPK3), a member of the Arabidopsis CDPK gene family. CDPKs contain an intrinsic Ca2+-activation domain with four EF hand Ca2+-binding sites. CDPKs protein kinases have been proposed to function in multiple plant signal transduction pathways downstream of [Ca2+]cyt elevations, thus transducing various physiological res…	Plant-pathogen interaction
	At5g46330	Leucine-rich receptor-like protein kinase family protein; Constitutes the pattern-recognition receptor (PPR) that determines the specific perception of flagellin (flg22), a potent elicitor of the defense response to pathogen-associated molecular patterns (PAMPs). Flagellin-binding to the receptor is the first step to initiate the innate immune MAP kinase signaling cascade (MEKK1, MKK4/MKK5 and MP…	Plant-pathogen interaction
	RBOHD	Respiratory burst oxidase homolog protein D; Calcium-dependent NADPH oxidase that generates superoxide. Involved in the generation of reactive oxygen species (ROS) during incompatible interactions with pathogens and in UV-B and abscisic acid ROS-dependent signaling. Might be required for ROS signal amplification during light stress; Belongs to the RBOH (TC 5.B.1.3) family	Plant-pathogen interaction
	PYL6	Regulatory components of aba receptor 9; Abscisic acid receptor PYL6; Receptor for abscisic acid (ABA) required for ABA- mediated responses such as stomatal closure and germination inhibition. Inhibits the activity of group-A protein phosphatases type 2C (PP2Cs) in an ABA-independent manner but more efficiently when activated by ABA. Can be activated by both (-)-ABA and (+)-ABA	MAPK signaling pathway - plant
	MKK2	Mitogen-activated protein kinase kinase 2; MEKK1, MKK1/MKK2 and MPK4 function in a signaling pathway that modulates the expression of genes responding to biotic and abiotic stresses and also plays an important role in pathogen defense by negatively regulating innate immunity. Plays a role in abiotic stress tolerance and plant disease resistance through activation of MPK4 and MPK6 by phosphorylati…	MAPK signaling pathway - plant
	CKX3	Cytokinin dehydrogenase 3; Catalyzes the oxidation of cytokinins, a family of N(6)- substituted adenine derivatives that are plant hormones, where the substituent is an isopentenyl group; Belongs to the oxygen-dependent FAD-linked oxidoreductase family	Zeatin biosynthesis
	LOX5	PLAT/LH2 domain-containing lipoxygenase family protein; 9S-lipoxygenase that can use linoleic acid or linolenic acid as substrates. Plant lipoxygenases may be involved in a number of diverse aspects of plant physiology including growth and development, pest resistance, and senescence or responses to wounding. Catalyzes the hydroperoxidation of lipids containing a cis,cis-1,4-pentadiene structure.…	Linoleic acid metabolism

## Sheet: S3 Salmonella Tn-Seq
Supplementary Table S3: Negatively and positively selected genes in S. Typhimurium 14028s incubated in TM and LM
Conditions	#Orf	Name	log2FC	Adj. p-value	Gene function
Negatively selected Salmonella genes in TM	STM14_RS09650	hns	-7.39	0.02328	DNA-binding transcriptional regulator H-NS
	STM14_RS24085	STM14_RS24085	-6.37	0	protein YjjY
	STM14_RS01345	aceE	-5.91	0	pyruvate dehydrogenase (acetyl-transferring), homodimeric type
	STM14_RS22910	purA	-5.87	0	adenylosuccinate synthase
	STM14_RS15775	cysI	-4.49	0	assimilatory sulfite reductase (NADPH) hemoprotein subunit
	STM14_RS15705	cysC	-4.43	0	adenylyl-sulfate kinase
	STM14_RS23100	cysQ	-4.41	0	3'(2'),5'-bisphosphate nucleotidase CysQ
	STM14_RS24080	arcA	-4.34	0	two-component system response regulator ArcA
	STM14_RS15780	cysJ	-4.27	0	NADPH-dependent assimilatory sulfite reductase flavoprotein subunit
	STM14_RS17495	argG	-4.24	0	argininosuccinate synthase
	STM14_RS21670	argC	-4.13	0	N-acetyl-gamma-glutamyl-phosphate reductase
	STM14_RS15710	cysN	-4.11	0	sulfate adenylyltransferase subunit CysN
	STM14_RS13440	cysA	-4.04	0	sulfate/thiosulfate ABC transporter ATP-binding protein CysA
	STM14_RS21680	argH	-3.94	0	argininosuccinate lyase
	STM14_RS01900	rnhA	-3.93	0	ribonuclease HI
	STM14_RS23420	argF	-3.92	0	ornithine carbamoyltransferase
	STM14_RS13135	aroC	-3.9	0	chorismate synthase
	STM14_RS18070	aroE	-3.82	0	shikimate dehydrogenase
	STM14_RS18450	cysG	-3.82	0	siroheme synthase CysG
	STM14_RS21665	argE	-3.82	0	acetylornithine deacetylase
	STM14_RS00905	carB	-3.74	0	carbamoyl-phosphate synthase large subunit
	STM14_RS18495	aroB	-3.7	0	3-dehydroquinate synthase
	STM14_RS15715	cysD	-3.68	0	sulfate adenylyltransferase subunit CysD
	STM14_RS13455	cysP	-3.66	0	thiosulfate/sulfate ABC transporter substrate-binding protein CysP
	STM14_RS00900	carA	-3.61	0	glutamine-hydrolyzing carbamoyl-phosphate synthase small subunit
	STM14_RS26885	STM14_RS26885	-3.6	0.01172	hypothetical protein
	STM14_RS18405	STM14_RS18405	-3.56	0	aspartate aminotransferase family protein
	STM14_RS20795	dapF	-3.56	0	diaminopimelate epimerase
	STM14_RS13445	cysW	-3.53	0	sulfate/thiosulfate ABC transporter permease CysW
	STM14_RS21930	purD	-3.47	0	phosphoribosylamine--glycine ligase
	STM14_RS15770	cysH	-3.43	0	phosphoadenosine phosphosulfate reductase
	STM14_RS19140	bcsZ	-3.41	0	cellulose synthase complex periplasmic endoglucanase BcsZ
	STM14_RS05340	aroA	-3.38	0	3-phosphoshikimate 1-carboxyvinyltransferase
	STM14_RS13380	cysK	-3.38	0	cysteine synthase A
	STM14_RS21595	metF	-3.35	0	methylenetetrahydrofolate reductase
	STM14_RS16365	serA	-3.34	0	phosphoglycerate dehydrogenase
	STM14_RS13450	cysT	-3.33	0	sulfate/thiosulfate ABC transporter permease CysT
	STM14_RS23980	serB	-3.33	0	phosphoserine phosphatase
	STM14_RS16860	exbD	-3.32	0	TonB system transport protein ExbD
	STM14_RS21935	purH	-3.3	0	bifunctional phosphoribosylaminoimidazolecarboxamide formyltransferase/IMP cyclohydrolase
	STM14_RS16000	argA	-3.27	0	amino-acid N-acetyltransferase
	STM14_RS18305	rpsL	-3.21	0	30S ribosomal protein S12
	STM14_RS00585	thrC	-3.18	0	threonine synthase
	STM14_RS17310	garR	-3.17	0	2-hydroxy-3-oxopropionate reductase
	STM14_RS01340	pdhR	-3.16	0	pyruvate dehydrogenase complex transcriptional repressor PdhR
	STM14_RS01515	dksA	-3.15	0	RNA polymerase-binding protein DksA
	STM14_RS09585	tonB	-3.15	0	TonB system transport protein TonB
	STM14_RS05335	serC	-3.14	0	3-phosphoserine/phosphohydroxythreonine transaminase
	STM14_RS13785	xseA	-3.14	0	exodeoxyribonuclease VII large subunit
	STM14_RS13670	STM14_RS13670	-3.13	0	phosphoribosylaminoimidazolesuccinocarboxamide synthase
	STM14_RS06455	yceD	-3.12	0	23S rRNA accumulation protein YceD
	STM14_RS26455	yrbN	-3.08	0	protein YrbN
	STM14_RS16865	exbB	-3.06	0	tol-pal system-associated acyl-CoA thioesterase
	STM14_RS14000	STM14_RS14000	-3.05	0	serine hydroxymethyltransferase
	STM14_RS01350	aceF	-3.04	0	pyruvate dehydrogenase complex dihydrolipoyllysine-residue acetyltransferase
	STM14_RS20615	ilvC	-3.04	0	ketol-acid reductoisomerase
	STM14_RS21085	glnL	-3.03	0	nitrogen regulation protein NR(II)
	STM14_RS16875	metC	-3.02	0	cystathionine beta-lyase
	STM14_RS07650	aroD	-2.99	0	type I 3-dehydroquinate dehydratase
	STM14_RS09470	cysB	-2.99	0	HTH-type transcriptional regulator CysB
	STM14_RS11575	hisB	-2.99	0	bifunctional histidinol-phosphatase/imidazoleglycerol-phosphate dehydratase HisB
	STM14_RS23260	STM14_RS23260	-2.95	0	ribosome-associated protein
	STM14_RS13730	purM	-2.93	0	phosphoribosylformylglycinamidine cyclo-ligase
	STM14_RS04360	tolA	-2.92	0	cell envelope integrity protein TolA
	STM14_RS19575	secB	-2.9	0.02042	protein-export chaperone SecB
	STM14_RS03275	purK	-2.89	0	5-(carboxyamino)imidazole ribonucleotide synthase
	STM14_RS17450	nlpI	-2.89	0	lipoprotein NlpI
	STM14_RS02215	proB	-2.88	0	glutamate 5-kinase
	STM14_RS11570	hisC	-2.88	0	histidinol-phosphate transaminase
	STM14_RS13025	purF	-2.87	0	amidophosphoribosyltransferase
	STM14_RS20590	ilvD	-2.87	0	dihydroxy-acid dehydratase
	STM14_RS21545	rpmE	-2.85	0	50S ribosomal protein L31
	STM14_RS13780	guaB	-2.82	0	IMP dehydrogenase
	STM14_RS06460	rpmF	-2.81	0.01267	50S ribosomal protein L32
	STM14_RS20585	ilvE	-2.8	0	branched-chain-amino-acid transaminase
	STM14_RS11565	hisD	-2.79	0	histidinol dehydrogenase
	STM14_RS21675	argB	-2.79	0	acetylglutamate kinase
	STM14_RS11590	hisF	-2.78	0	imidazole glycerol phosphate synthase subunit HisF
	STM14_RS20885	metE	-2.78	0	5-methyltetrahydropteroyltriglutamate--homocysteine S-methyltransferase
	STM14_RS21080	glnG	-2.78	0	nitrogen regulation protein NR(I)
	STM14_RS03280	purE	-2.77	0.00566	5-(carboxyamino)imidazole ribonucleotide mutase
	STM14_RS13030	cvpA	-2.76	0	colicin V production protein
	STM14_RS00575	thrA	-2.75	0	bifunctional aspartate kinase/homoserine dehydrogenase I
	STM14_RS14590	tyrA	-2.75	0	bifunctional chorismate mutase/prephenate dehydrogenase
	STM14_RS06490	fabF	-2.73	0	beta-ketoacyl-ACP synthase II
	STM14_RS16400	fbaA	-2.73	0	class II fructose-bisphosphate aldolase
	STM14_RS00580	thrB	-2.72	0	homoserine kinase
	STM14_RS13825	bamB	-2.71	0	outer membrane protein assembly factor BamB
	STM14_RS02545	proC	-2.69	0	pyrroline-5-carboxylate reductase
	STM14_RS14050	purL	-2.69	0	phosphoribosylformylglycinamidine synthase
	STM14_RS19570	gpsA	-2.64	0	NAD(P)H-dependent glycerol-3-phosphate dehydrogenase
	STM14_RS04350	tolQ	-2.6	0	Tol-Pal system protein TolQ
	STM14_RS01140	leuB	-2.59	0	3-isopropylmalate dehydrogenase
	STM14_RS02220	proA	-2.59	0	glutamate-5-semialdehyde dehydrogenase
	STM14_RS11585	hisA	-2.59	0	1-(5-phosphoribosyl)-5-[(5- phosphoribosylamino)methylideneamino]imidazole-4- carboxamide isomerase
	STM14_RS18325	STM14_RS18325	-2.59	0	transcriptional regulator
	STM14_RS13395	ptsI	-2.58	0	phosphoenolpyruvate-protein phosphotransferase PtsI
	STM14_RS01135	leuC	-2.55	0	3-isopropylmalate dehydratase large subunit
	STM14_RS20450	mnmG	-2.54	0	tRNA uridine-5-carboxymethylaminomethyl(34) synthesis enzyme MnmG
	STM14_RS01375	acnB	-2.52	0	bifunctional aconitate hydratase 2/2-methylisocitrate dehydratase
	STM14_RS14140	lepA	-2.52	0	translation elongation factor 4
	STM14_RS16020	recC	-2.49	0	exodeoxyribonuclease V subunit gamma
	STM14_RS09435	pyrF	-2.49	0.00773	orotidine-5'-phosphate decarboxylase
	STM14_RS02715	thiL	-2.48	0	thiamine-phosphate kinase
	STM14_RS04355	tolR	-2.48	0	colicin uptake protein TolR
	STM14_RS11595	hisIE	-2.47	0	bifunctional phosphoribosyl-AMP cyclohydrolase/phosphoribosyl-ATP diphosphatase HisIE
	STM14_RS06315	pyrC	-2.45	0	dihydroorotase
	STM14_RS20880	metR	-2.43	0	HTH-type transcriptional regulator MetR
	STM14_RS00625	dnaK	-2.41	0	molecular chaperone DnaK
	STM14_RS10370	znuC	-2.4	0	zinc ABC transporter ATP-binding protein ZnuC
	STM14_RS11560	hisG	-2.4	0	ATP phosphoribosyltransferase
	STM14_RS19740	rph	-2.4	0	ribonuclease PH
	STM14_RS21565	metB	-2.37	0	cystathionine gamma-synthase
	STM14_RS04365	tolB	-2.35	0	Tol-Pal system beta propeller repeat protein TolB
	STM14_RS23875	STM14_RS23875	-2.35	0.00674	DNA polymerase III subunit psi
	STM14_RS13775	guaA	-2.31	0	glutamine-hydrolyzing GMP synthase
	STM14_RS01040	surA	-2.3	0	peptidylprolyl isomerase SurA
	STM14_RS22800	epmA	-2.29	0	elongation factor P--(R)-beta-lysine ligase
	STM14_RS04100	pgm	-2.27	0	phosphoglucomutase (alpha-D-glucose-1,6-bisphosphate-dependent)
	STM14_RS17455	pnp	-2.26	0	polyribonucleotide nucleotidyltransferase
	STM14_RS19580	grxC	-2.25	0.02328	glutaredoxin 3
	STM14_RS04345	ybgC	-2.24	0	tol-pal system-associated acyl-CoA thioesterase
	STM14_RS16010	recB	-2.24	0	exodeoxyribonuclease V subunit beta
	STM14_RS17660	hpf	-2.22	0.00121	ribosome hibernation promoting factor
	STM14_RS16115	lysA	-2.2	0	diaminopimelate decarboxylase
	STM14_RS01825	gmhB	-2.18	0	D-glycero-beta-D-manno-heptose 1,7-bisphosphate 7-phosphatase
	STM14_RS20290	mnmE	-2.18	0	tRNA uridine-5-carboxymethylaminomethyl(34) synthesis GTPase MnmE
	STM14_RS01145	leuA	-2.17	0	2-isopropylmalate synthase
	STM14_RS21970	metA	-2.17	0	homoserine O-succinyltransferase
	STM14_RS13390	ptsH	-2.15	0	phosphocarrier protein Hpr
	STM14_RS20595	ilvA	-2.15	0	threonine ammonia-lyase, biosynthetic
	STM14_RS26890	STM14_RS26890	-2.15	0.04083	hypothetical protein
	STM14_RS04370	pal	-2.14	0	peptidoglycan-associated lipoprotein Pal
	STM14_RS01150	leuL	-2.13	0	leu operon leader peptide
	STM14_RS11580	hisH	-2.13	0	imidazole glycerol phosphate synthase subunit HisH
	STM14_RS10330	kdgA	-2.11	0	bifunctional 4-hydroxy-2-oxoglutarate aldolase/2-dehydro-3-deoxy-phosphogluconate aldolase
	STM14_RS17665	ptsN	-2.11	0	PTS IIA-like nitrogen regulatory protein PtsN
	STM14_RS18480	rpe	-2.1	0	ribulose-phosphate 3-epimerase
	STM14_RS05350	cmk	-2.09	0	(d)CMP kinase
	STM14_RS10375	znuB	-2.09	0	zinc ABC transporter permease subunit ZnuB
	STM14_RS20270	rpmH	-2.09	0	50S ribosomal protein L34
	STM14_RS22750	efp	-2.09	0	elongation factor P
	STM14_RS09475	topA	-2.08	0	type I DNA topoisomerase
	STM14_RS18200	rpsN	-2.06	0	30S ribosomal protein S14
	STM14_RS01655	glnD	-2.05	0	bifunctional uridylyltransferase/uridylyl-removing protein GlnD
	STM14_RS10365	znuA	-2.05	0	zinc ABC transporter substrate-binding protein ZnuA
	STM14_RS13940	iscS	-2.05	0	cysteine desulfurase
	STM14_RS17565	STM14_RS17565	-2.05	0	DMT family transporter
	STM14_RS01130	leuD	-2.04	0	3-isopropylmalate dehydratase small subunit
	STM14_RS10710	fliD	-2.04	0	flagellar filament capping protein FliD
	STM14_RS13925	hscB	-2.04	0.03498	co-chaperone HscB
	STM14_RS09810	ychF	-2.03	0	redox-regulated ATPase YchF
	STM14_RS11680	rfbA	-2.02	0	glucose-1-phosphate thymidylyltransferase RfbA
	STM14_RS14620	rimM	-2	0	ribosome maturation factor RimM
	STM14_RS13715	STM14_RS13715	-2	0.00347	DnaA inactivator Hda
	STM14_RS02860	clpP	-1.99	0	ATP-dependent Clp endopeptidase proteolytic subunit ClpP
	STM14_RS10715	fliS	-1.98	0	flagellar export chaperone FliS
	STM14_RS18210	rplX	-1.98	0	50S ribosomal protein L24
	STM14_RS20610	ilvY	-1.98	0	HTH-type transcriptional activator IlvY
	STM14_RS18500	aroK	-1.97	0	shikimate kinase AroK
	STM14_RS09755	sirB1	-1.96	0	invasion regulator SirB1
	STM14_RS20985	trkH	-1.96	0	Trk system potassium transporter TrkH
	STM14_RS13830	STM14_RS13830	-1.96	0.03422	YfgM family protein
	STM14_RS05780	pyrD	-1.95	0	quinone-dependent dihydroorotate dehydrogenase
	STM14_RS18315	tusC	-1.94	0	sulfurtransferase complex subunit TusC
	STM14_RS14595	aroF	-1.93	0	3-deoxy-7-phosphoheptulonate synthase AroF
	STM14_RS17535	rlmE	-1.93	0	23S rRNA (uridine(2552)-2'-O)-methyltransferase RlmE
	STM14_RS01355	lpdA	-1.92	0	dihydrolipoyl dehydrogenase
	STM14_RS17460	rpsO	-1.89	0	30S ribosomal protein S15
	STM14_RS18145	rpsD	-1.89	0	30S ribosomal protein S4
	STM14_RS17785	rplM	-1.87	0	50S ribosomal protein L13
	STM14_RS20805	xerC	-1.87	0	tyrosine recombinase XerC
	STM14_RS19735	pyrE	-1.85	0	orotate phosphoribosyltransferase
	STM14_RS21805	rplA	-1.85	0	50S ribosomal protein L1
	STM14_RS19000	pitA	-1.82	0	inorganic phosphate transporter PitA
	STM14_RS21345	sodA	-1.81	0	superoxide dismutase
	STM14_RS03815	rsfS	-1.79	0	ribosome silencing factor
	STM14_RS16250	lysS	-1.79	0	lysine--tRNA ligase
	STM14_RS18620	nfuA	-1.79	0	Fe-S biogenesis protein NfuA
	STM14_RS06465	plsX	-1.78	0	phosphate acyltransferase PlsX
	STM14_RS18250	rplB	-1.77	0	50S ribosomal protein L2
	STM14_RS21560	metJ	-1.77	0.00457	met regulon transcriptional regulator MetJ
	STM14_RS17770	sspA	-1.77	0.02971	stringent starvation protein A
	STM14_RS18205	rplE	-1.76	0	50S ribosomal protein L5
	STM14_RS12895	ackA	-1.75	0	acetate kinase
	STM14_RS19660	waaO	-1.75	0	lipopolysaccharide 3-alpha-galactosyltransferase
	STM14_RS19680	STM14_RS19680	-1.75	0	glycosyltransferase family 4 protein
	STM14_RS14610	rplS	-1.75	0.00121	50S ribosomal protein L19
	STM14_RS13935	iscU	-1.75	0.01462	Fe-S cluster assembly scaffold IscU
	STM14_RS21090	glnA	-1.74	0	glutamate--ammonia ligase
	STM14_RS20955	fre	-1.71	0	NAD(P)H-flavin reductase
	STM14_RS18110	trkA	-1.7	0	Trk system potassium transporter TrkA
	STM14_RS21040	dsbA	-1.7	0	thiol:disulfide interchange protein DsbA
	STM14_RS18140	rpoA	-1.69	0	DNA-directed RNA polymerase subunit alpha
	STM14_RS16120	STM14_RS16120	-1.68	0	LysR family transcriptional regulator
	STM14_RS10485	cheZ	-1.65	0.00121	protein phosphatase CheZ
	STM14_RS22880	miaA	-1.63	0	tRNA (adenosine(37)-N6)-dimethylallyltransferase MiaA
	STM14_RS17445	deaD	-1.62	0	ATP-dependent RNA helicase DeaD
	STM14_RS20580	ilvM	-1.6	0	acetolactate synthase 2 small subunit
	STM14_RS15800	eno	-1.59	0	phosphopyruvate hydratase
	STM14_RS19685	rfaQ	-1.59	0	lipopolysaccharide core heptosyltransferase RfaQ
	STM14_RS18230	rplP	-1.58	0	50S ribosomal protein L16
	STM14_RS19585	STM14_RS19585	-1.56	0	rhodanese-like domain-containing protein
	STM14_RS19635	rfaL	-1.55	0	O-antigen ligase RfaL
	STM14_RS18945	tusA	-1.54	0	sulfurtransferase TusA
	STM14_RS18340	slyD	-1.54	0.0395	peptidylprolyl isomerase
	STM14_RS23040	priB	-1.53	0	primosomal replication protein N
	STM14_RS04290	sdhB	-1.53	0.00121	succinate dehydrogenase iron-sulfur subunit SdhB
	STM14_RS01030	rsmA	-1.52	0	16S rRNA (adenine(1518)-N(6)/adenine(1519)-N(6))-dimethyltransferase RsmA
	STM14_RS17780	rpsI	-1.52	0	30S ribosomal protein S9
	STM14_RS20310	STM14_RS20310	-1.52	0	retron St85 family RNA-directed DNA polymerase
	STM14_RS12900	pta	-1.51	0	phosphate acetyltransferase
	STM14_RS12995	STM14_RS12995	-1.51	0	UbiX family flavin prenyltransferase
	STM14_RS05240	trxB	-1.5	0	thioredoxin-disulfide reductase
	STM14_RS18175	rpmD	-1.5	0	50S ribosomal protein L30
	STM14_RS17120	rpsU	-1.5	0.00975	30S ribosomal protein S21
	STM14_RS06355	flgN	-1.49	0.00975	flagella biosynthesis chaperone FlgN
	STM14_RS14450	rseA	-1.49	0.01556	anti-sigma-E factor RseA
	STM14_RS01020	apaH	-1.48	0	bis(5'-nucleosyl)-tetraphosphatase (symmetrical) ApaH
	STM14_RS13930	iscA	-1.48	0.01073	iron-sulfur cluster assembly protein IscA
	STM14_RS02195	gpt	-1.47	0	xanthine phosphoribosyltransferase
	STM14_RS03555	fepC	-1.47	0	iron-enterobactin ABC transporter ATP-binding protein
	STM14_RS13845	rodZ	-1.47	0	cytoskeleton protein RodZ
	STM14_RS17475	infB	-1.47	0	translation initiation factor IF-2
	STM14_RS17920	mreD	-1.47	0	rod shape-determining protein MreD
	STM14_RS09365	sapD	-1.45	0	peptide ABC transporter ATP-binding protein SapD
	STM14_RS20800	STM14_RS20800	-1.45	0.01364	DUF484 domain-containing protein
	STM14_RS05235	cydD	-1.44	0	cysteine/glutathione ABC transporter permease/ATP-binding protein CydD
	STM14_RS06420	flgL	-1.44	0	flagellar hook-associated protein FlgL
	STM14_RS18310	tusB	-1.44	0	sulfurtransferase complex subunit TusB
	STM14_RS06255	mdoH	-1.43	0	glucans biosynthesis glucosyltransferase MdoH
	STM14_RS04485	gpmA	-1.42	0	2,3-diphosphoglycerate-dependent phosphoglycerate mutase
	STM14_RS18185	rplR	-1.42	0	50S ribosomal protein L18
	STM14_RS19775	rpoZ	-1.39	0	DNA-directed RNA polymerase subunit omega
	STM14_RS01700	rseP	-1.38	0	sigma E protease regulator RseP
	STM14_RS04320	cydA	-1.38	0	cytochrome ubiquinol oxidase subunit I
	STM14_RS06250	mdoG	-1.38	0	glucans biosynthesis protein MdoG
	STM14_RS14470	srmB	-1.38	0	ATP-dependent RNA helicase SrmB
	STM14_RS20350	pstB	-1.38	0	phosphate ABC transporter ATP-binding protein PstB
	STM14_RS07310	gapA	-1.37	0	glyceraldehyde-3-phosphate dehydrogenase
	STM14_RS14890	iroC	-1.35	0	salmochelin/enterobactin export ABC transporter IroC
	STM14_RS23380	pyrB	-1.35	0	aspartate carbamoyltransferase
	STM14_RS05360	ihfB	-1.35	0.0395	integration host factor subunit beta
	STM14_RS19675	rfaP	-1.33	0	lipopolysaccharide core heptose(I) kinase RfaP
	STM14_RS20345	phoU	-1.33	0	phosphate signaling complex protein PhoU
	STM14_RS11660	rfbG	-1.32	0	CDP-glucose 4,6-dehydratase
	STM14_RS05230	cydC	-1.31	0	cysteine/glutathione ABC transporter ATP-binding protein/permease CydC
	STM14_RS12790	nuoN	-1.31	0	NADH-quinone oxidoreductase subunit NuoN
	STM14_RS13920	hscA	-1.31	0	Fe-S protein assembly chaperone HscA
	STM14_RS18300	rpsG	-1.31	0	30S ribosomal protein S7
	STM14_RS19405	yiaJ	-1.31	0	IclR family transcriptional regulator YiaJ
	STM14_RS20360	pstC	-1.31	0	phosphate ABC transporter permease PstC
	STM14_RS20410	atpG	-1.31	0	F0F1 ATP synthase subunit gamma
	STM14_RS12815	nuoI	-1.3	0	NADH-quinone oxidoreductase subunit NuoI
	STM14_RS17630	kdsD	-1.3	0.00237	arabinose-5-phosphate isomerase KdsD
	STM14_RS01400	STM14_RS01400	-1.29	0	D-threonate 4-phosphate dehydrogenase
	STM14_RS06415	flgK	-1.29	0	flagellar hook-associated protein FlgK
	STM14_RS07540	rplT	-1.29	0	50S ribosomal protein L20
	STM14_RS11655	rfbH	-1.29	0	lipopolysaccharide biosynthesis protein RfbH
	STM14_RS20355	pstA	-1.29	0	phosphate ABC transporter permease PstA
	STM14_RS20365	pstS	-1.29	0	phosphate ABC transporter substrate-binding protein PstS
	STM14_RS17540	yhbY	-1.29	0.00975	ribosome assembly RNA-binding protein YhbY
	STM14_RS07745	pykF	-1.28	0	pyruvate kinase PykF
	STM14_RS16065	rppH	-1.28	0	RNA pyrophosphohydrolase
	STM14_RS18245	rpsS	-1.27	0	30S ribosomal protein S19
	STM14_RS19705	rpmG	-1.27	0	50S ribosomal protein L33
	STM14_RS16450	speB	-1.27	0.01267	agmatinase
	STM14_RS04265	STM14_RS04265	-1.26	0	citrate synthase
	STM14_RS16405	pgk	-1.26	0	phosphoglycerate kinase
	STM14_RS11685	rfbD	-1.25	0	dTDP-4-dehydrorhamnose reductase
	STM14_RS01505	pcnB	-1.24	0	polynucleotide adenylyltransferase PcnB
	STM14_RS11810	dcd	-1.24	0	dCTP deaminase
	STM14_RS16270	xerD	-1.24	0	site-specific tyrosine recombinase XerD
	STM14_RS18195	rpsH	-1.24	0	30S ribosomal protein S8
	STM14_RS18260	rplD	-1.24	0	50S ribosomal protein L4
	STM14_RS21095	typA	-1.24	0	ribosome-dependent GTPase TypA
	STM14_RS14675	STM14_RS14675	-1.24	0.00347	type II toxin-antitoxin system RatA family toxin
	STM14_RS20695	wzxE	-1.23	0	lipid III flippase WzxE
	STM14_RS09360	sapC	-1.22	0	peptide ABC transporter permease SapC
	STM14_RS18135	rplQ	-1.22	0	50S ribosomal protein L17
	STM14_RS23370	ridA	-1.22	0.00773	2-iminobutanoate/2-iminopropanoate deaminase
	STM14_RS14455	rpoE	-1.21	0	RNA polymerase sigma factor RpoE
	STM14_RS05250	ftsK	-1.2	0	DNA translocase FtsK
	STM14_RS09370	sapF	-1.2	0	peptide ABC transporter ATP-binding protein SapF
	STM14_RS19710	rpmB	-1.19	0	50S ribosomal protein L28
	STM14_RS17990	fis	-1.19	0.01364	DNA-binding transcriptional regulator Fis
	STM14_RS04075	fur	-1.17	0	ferric iron uptake transcriptional regulator
	STM14_RS08025	rnt	-1.17	0	ribonuclease T
	STM14_RS11645	STM14_RS11645	-1.16	0	MATE family efflux transporter
	STM14_RS02695	nrdR	-1.16	0.00975	transcriptional regulator NrdR
	STM14_RS11635	STM14_RS11635	-1.15	0	glycosyltransferase family 1 protein
	STM14_RS09575	STM14_RS09575	-1.15	0.00121	septation protein A
	STM14_RS04325	cydB	-1.14	0	cytochrome d ubiquinol oxidase subunit II
	STM14_RS16440	tkt	-1.14	0	transketolase
	STM14_RS11665	rfbF	-1.13	0	glucose-1-phosphate cytidylyltransferase
	STM14_RS19630	rfaC	-1.13	0	lipopolysaccharide heptosyltransferase RfaC
	STM14_RS21810	rplJ	-1.13	0	50S ribosomal protein L10
	STM14_RS20440	atpI	-1.13	0.00121	F0F1 ATP synthase subunit I
	STM14_RS10525	motA	-1.13	0.00674	flagellar motor stator protein MotA
	STM14_RS03530	STM14_RS03530	-1.12	0	TonB-dependent siderophore receptor
	STM14_RS10340	zwf	-1.12	0	glucose-6-phosphate dehydrogenase
	STM14_RS09350	sapA	-1.11	0	peptide ABC transporter substrate-binding protein SapA
	STM14_RS16345	pepP	-1.11	0	Xaa-Pro aminopeptidase
	STM14_RS03770	lipA	-1.11	0.02236	lipoyl synthase
	STM14_RS02870	lon	-1.1	0	endopeptidase La
	STM14_RS11615	STM14_RS11615	-1.1	0	undecaprenyl-phosphate galactose phosphotransferase
	STM14_RS14615	trmD	-1.1	0	tRNA (guanosine(37)-N1)-methyltransferase TrmD
	STM14_RS18150	rpsK	-1.09	0	30S ribosomal protein S11
	STM14_RS20555	hdfR	-1.09	0	HTH-type transcriptional regulator HdfR
	STM14_RS23045	rpsR	-1.09	0	30S ribosomal protein S18
	STM14_RS11675	rfbC	-1.09	0.00121	dTDP-4-dehydrorhamnose 3,5-epimerase
	STM14_RS17485	rimP	-1.08	0	ribosome maturation factor RimP
	STM14_RS19620	rfaD	-1.08	0	ADP-glyceromanno-heptose 6-epimerase
	STM14_RS21690	sthA	-1.08	0	Si-specific NAD(P)(+) transhydrogenase
	STM14_RS22885	hfq	-1.08	0.00237	RNA chaperone Hfq
	STM14_RS00785	rpsT	-1.07	0	30S ribosomal protein S20
	STM14_RS23845	STM14_RS23845	-1.06	0	GGDEF domain-containing protein
	STM14_RS12795	nuoM	-1.06	0.00121	NADH-quinone oxidoreductase subunit M
	STM14_RS20645	trxA	-1.06	0.00347	thioredoxin TrxA
	STM14_RS09655	galU	-1.05	0	UTP--glucose-1-phosphate uridylyltransferase GalU
	STM14_RS20435	atpB	-1.05	0	F0F1 ATP synthase subunit A
	STM14_RS18395	crp	-1.04	0	cAMP-activated global transcriptional regulator CRP
	STM14_RS00630	dnaJ	-1.04	0.00121	molecular chaperone DnaJ
	STM14_RS09925	dsbB	-1.04	0.00773	disulfide bond formation protein DsbB
	STM14_RS21380	pfkA	-1.04	0.0262	6-phosphofructokinase
	STM14_RS02980	hha	-1.03	0.00773	HHA domain-containing protein
	STM14_RS04550	pgl	-1.02	0	6-phosphogluconolactonase
	STM14_RS11650	STM14_RS11650	-1.01	0	CDP-abequose synthase
	STM14_RS12840	nuoC	-1.01	0.00121	NADH-quinone oxidoreductase subunit C/D
	STM14_RS12330	rplY	-1	0	50S ribosomal protein L25
	STM14_RS12800	nuoL	-1	0	NADH-quinone oxidoreductase subunit L
	STM14_RS21660	ppc	-1	0	phosphoenolpyruvate carboxylase
	STM14_RS12820	nuoH	-1	0.00121	NADH-quinone oxidoreductase subunit NuoH
	STM14_RS00270	STM14_RS00270	-2.84	0	AAA family ATPase
	STM14_RS00275	STM14_RS00275	-2.55	0	ParB/RepB/Spo0J family partition protein
Positively selected Salmonella gene in TM	STM14_RS07520	STM14_RS07520	2.39	0	O-antigen polymerase
Negatively selected Salmonella genes in LM	STM14_RS24085	STM14_RS24085	-6.75	0	protein YjjY
	STM14_RS22910	purA	-5.8	0	adenylosuccinate synthase
	STM14_RS01345	aceE	-5.75	0	pyruvate dehydrogenase (acetyl-transferring), homodimeric type
	STM14_RS15710	cysN	-5.19	0	sulfate adenylyltransferase subunit CysN
	STM14_RS20885	metE	-4.88	0	5-methyltetrahydropteroyltriglutamate--homocysteine S-methyltransferase
	STM14_RS15705	cysC	-4.75	0	adenylyl-sulfate kinase
	STM14_RS15715	cysD	-4.61	0	sulfate adenylyltransferase subunit CysD
	STM14_RS15775	cysI	-4.61	0	assimilatory sulfite reductase (NADPH) hemoprotein subunit
	STM14_RS23100	cysQ	-4.59	0	3'(2'),5'-bisphosphate nucleotidase CysQ
	STM14_RS11575	hisB	-4.52	0	bifunctional histidinol-phosphatase/imidazoleglycerol-phosphate dehydratase HisB
	STM14_RS11590	hisF	-4.52	0	imidazole glycerol phosphate synthase subunit HisF
	STM14_RS11565	hisD	-4.51	0	histidinol dehydrogenase
	STM14_RS24080	arcA	-4.48	0	two-component system response regulator ArcA
	STM14_RS16875	metC	-4.47	0	cystathionine beta-lyase
	STM14_RS15780	cysJ	-4.43	0	NADPH-dependent assimilatory sulfite reductase flavoprotein subunit
	STM14_RS20880	metR	-4.36	0	HTH-type transcriptional regulator MetR
	STM14_RS13135	aroC	-4.35	0	chorismate synthase
	STM14_RS13440	cysA	-4.35	0	sulfate/thiosulfate ABC transporter ATP-binding protein CysA
	STM14_RS11570	hisC	-4.33	0	histidinol-phosphate transaminase
	STM14_RS21565	metB	-4.26	0	cystathionine gamma-synthase
	STM14_RS11595	hisIE	-4.22	0	bifunctional phosphoribosyl-AMP cyclohydrolase/phosphoribosyl-ATP diphosphatase HisIE
	STM14_RS21595	metF	-4.17	0	methylenetetrahydrofolate reductase
	STM14_RS13380	cysK	-4.15	0	cysteine synthase A
	STM14_RS18450	cysG	-4	0	siroheme synthase CysG
	STM14_RS11585	hisA	-3.86	0	1-(5-phosphoribosyl)-5-[(5- phosphoribosylamino)methylideneamino]imidazole-4- carboxamide isomerase
	STM14_RS13455	cysP	-3.86	0	thiosulfate/sulfate ABC transporter substrate-binding protein CysP
	STM14_RS18495	aroB	-3.78	0	3-dehydroquinate synthase
	STM14_RS11560	hisG	-3.73	0	ATP phosphoribosyltransferase
	STM14_RS21970	metA	-3.68	0	homoserine O-succinyltransferase
	STM14_RS13445	cysW	-3.67	0	sulfate/thiosulfate ABC transporter permease CysW
	STM14_RS18070	aroE	-3.67	0	shikimate dehydrogenase
	STM14_RS16865	exbB	-3.65	0	tol-pal system-associated acyl-CoA thioesterase
	STM14_RS13450	cysT	-3.64	0	sulfate/thiosulfate ABC transporter permease CysT
	STM14_RS01900	rnhA	-3.63	0	ribonuclease HI
	STM14_RS21935	purH	-3.63	0	bifunctional phosphoribosylaminoimidazolecarboxamide formyltransferase/IMP cyclohydrolase
	STM14_RS13780	guaB	-3.62	0	IMP dehydrogenase
	STM14_RS21680	argH	-3.57	0	argininosuccinate lyase
	STM14_RS17495	argG	-3.55	0	argininosuccinate synthase
	STM14_RS19140	bcsZ	-3.55	0	cellulose synthase complex periplasmic endoglucanase BcsZ
	STM14_RS21670	argC	-3.53	0	N-acetyl-gamma-glutamyl-phosphate reductase
	STM14_RS21665	argE	-3.48	0	acetylornithine deacetylase
	STM14_RS15770	cysH	-3.43	0	phosphoadenosine phosphosulfate reductase
	STM14_RS16115	lysA	-3.42	0	diaminopimelate decarboxylase
	STM14_RS00900	carA	-3.39	0	glutamine-hydrolyzing carbamoyl-phosphate synthase small subunit
	STM14_RS05340	aroA	-3.38	0	3-phosphoshikimate 1-carboxyvinyltransferase
	STM14_RS05335	serC	-3.32	0	3-phosphoserine/phosphohydroxythreonine transaminase
	STM14_RS23420	argF	-3.29	0	ornithine carbamoyltransferase
	STM14_RS16860	exbD	-3.27	0	TonB system transport protein ExbD
	STM14_RS18305	rpsL	-3.26	0	30S ribosomal protein S12
	STM14_RS20795	dapF	-3.26	0	diaminopimelate epimerase
	STM14_RS09585	tonB	-3.24	0	TonB system transport protein TonB
	STM14_RS11580	hisH	-3.21	0	imidazole glycerol phosphate synthase subunit HisH
	STM14_RS18405	STM14_RS18405	-3.19	0	aspartate aminotransferase family protein
	STM14_RS09470	cysB	-3.18	0	HTH-type transcriptional regulator CysB
	STM14_RS01515	dksA	-3.15	0	RNA polymerase-binding protein DksA
	STM14_RS13785	xseA	-3.13	0	exodeoxyribonuclease VII large subunit
	STM14_RS14000	STM14_RS14000	-3.12	0	serine hydroxymethyltransferase
	STM14_RS00905	carB	-3.1	0	carbamoyl-phosphate synthase large subunit
	STM14_RS23980	serB	-3.07	0	phosphoserine phosphatase
	STM14_RS01140	leuB	-3.04	0	3-isopropylmalate dehydrogenase
	STM14_RS01350	aceF	-3.04	0	pyruvate dehydrogenase complex dihydrolipoyllysine-residue acetyltransferase
	STM14_RS21930	purD	-3.04	0	phosphoribosylamine--glycine ligase
	STM14_RS26885	STM14_RS26885	-3.04	0.02393	hypothetical protein
	STM14_RS14590	tyrA	-2.97	0	bifunctional chorismate mutase/prephenate dehydrogenase
	STM14_RS07650	aroD	-2.96	0	type I 3-dehydroquinate dehydratase
	STM14_RS01135	leuC	-2.94	0	3-isopropylmalate dehydratase large subunit
	STM14_RS04485	gpmA	-2.91	0	2,3-diphosphoglycerate-dependent phosphoglycerate mutase
	STM14_RS13670	STM14_RS13670	-2.91	0	phosphoribosylaminoimidazolesuccinocarboxamide synthase
	STM14_RS16000	argA	-2.89	0	amino-acid N-acetyltransferase
	STM14_RS21085	glnL	-2.88	0	nitrogen regulation protein NR(II)
	STM14_RS16365	serA	-2.87	0	phosphoglycerate dehydrogenase
	STM14_RS01340	pdhR	-2.86	0	pyruvate dehydrogenase complex transcriptional repressor PdhR
	STM14_RS21545	rpmE	-2.85	0	50S ribosomal protein L31
	STM14_RS03275	purK	-2.78	0	5-(carboxyamino)imidazole ribonucleotide synthase
	STM14_RS04360	tolA	-2.77	0	cell envelope integrity protein TolA
	STM14_RS01150	leuL	-2.72	0	leu operon leader peptide
	STM14_RS13730	purM	-2.68	0	phosphoribosylformylglycinamidine cyclo-ligase
	STM14_RS14050	purL	-2.68	0	phosphoribosylformylglycinamidine synthase
	STM14_RS16400	fbaA	-2.64	0	class II fructose-bisphosphate aldolase
	STM14_RS16120	STM14_RS16120	-2.63	0	LysR family transcriptional regulator
	STM14_RS09535	trpA	-2.61	0	tryptophan synthase subunit alpha
	STM14_RS13025	purF	-2.6	0	amidophosphoribosyltransferase
	STM14_RS21040	dsbA	-2.6	0	thiol:disulfide interchange protein DsbA
	STM14_RS03280	purE	-2.6	0.00637	5-(carboxyamino)imidazole ribonucleotide mutase
	STM14_RS10330	kdgA	-2.58	0	bifunctional 4-hydroxy-2-oxoglutarate aldolase/2-dehydro-3-deoxy-phosphogluconate aldolase
	STM14_RS21080	glnG	-2.57	0	nitrogen regulation protein NR(I)
	STM14_RS21675	argB	-2.56	0	acetylglutamate kinase
	STM14_RS01145	leuA	-2.54	0	2-isopropylmalate synthase
	STM14_RS02215	proB	-2.53	0	glutamate 5-kinase
	STM14_RS02220	proA	-2.48	0	glutamate-5-semialdehyde dehydrogenase
	STM14_RS06490	fabF	-2.47	0	beta-ketoacyl-ACP synthase II
	STM14_RS13395	ptsI	-2.43	0	phosphoenolpyruvate-protein phosphotransferase PtsI
	STM14_RS19575	secB	-2.43	0.04235	protein-export chaperone SecB
	STM14_RS13030	cvpA	-2.42	0.00387	colicin V production protein
	STM14_RS04350	tolQ	-2.37	0	Tol-Pal system protein TolQ
	STM14_RS13775	guaA	-2.37	0	glutamine-hydrolyzing GMP synthase
	STM14_RS19570	gpsA	-2.35	0	NAD(P)H-dependent glycerol-3-phosphate dehydrogenase
	STM14_RS09530	trpB	-2.34	0	tryptophan synthase subunit beta
	STM14_RS02545	proC	-2.3	0	pyrroline-5-carboxylate reductase
	STM14_RS16020	recC	-2.3	0	exodeoxyribonuclease V subunit gamma
	STM14_RS00625	dnaK	-2.29	0	molecular chaperone DnaK
	STM14_RS22750	efp	-2.26	0	elongation factor P
	STM14_RS14890	iroC	-2.25	0	salmochelin/enterobactin export ABC transporter IroC
	STM14_RS09515	STM14_RS09515	-2.21	0	anthranilate synthase component 1
	STM14_RS12895	ackA	-2.21	0	acetate kinase
	STM14_RS13390	ptsH	-2.21	0	phosphocarrier protein Hpr
	STM14_RS11680	rfbA	-2.2	0	glucose-1-phosphate thymidylyltransferase RfbA
	STM14_RS16010	recB	-2.18	0	exodeoxyribonuclease V subunit beta
	STM14_RS23260	STM14_RS23260	-2.17	0	ribosome-associated protein
	STM14_RS04355	tolR	-2.16	0	colicin uptake protein TolR
	STM14_RS00585	thrC	-2.15	0	threonine synthase
	STM14_RS14140	lepA	-2.15	0	translation elongation factor 4
	STM14_RS01130	leuD	-2.14	0	3-isopropylmalate dehydratase small subunit
	STM14_RS04365	tolB	-2.14	0	Tol-Pal system beta propeller repeat protein TolB
	STM14_RS11660	rfbG	-2.14	0	CDP-glucose 4,6-dehydratase
	STM14_RS09525	trpCF	-2.13	0	bifunctional indole-3-glycerol-phosphate synthase TrpC/phosphoribosylanthranilate isomerase TrpF
	STM14_RS18325	STM14_RS18325	-2.09	0	transcriptional regulator
	STM14_RS20270	rpmH	-2.09	0	50S ribosomal protein L34
	STM14_RS20585	ilvE	-2.08	0	branched-chain-amino-acid transaminase
	STM14_RS18200	rpsN	-2.06	0	30S ribosomal protein S14
	STM14_RS18210	rplX	-2.03	0	50S ribosomal protein L24
	STM14_RS13825	bamB	-2.02	0	outer membrane protein assembly factor BamB
	STM14_RS18480	rpe	-2.02	0	ribulose-phosphate 3-epimerase
	STM14_RS22800	epmA	-2.02	0	elongation factor P--(R)-beta-lysine ligase
	STM14_RS04345	ybgC	-2.01	0	tol-pal system-associated acyl-CoA thioesterase
	STM14_RS13940	iscS	-2.01	0	cysteine desulfurase
	STM14_RS14620	rimM	-2	0	ribosome maturation factor RimM
	STM14_RS02860	clpP	-1.99	0	ATP-dependent Clp endopeptidase proteolytic subunit ClpP
	STM14_RS01040	surA	-1.98	0	peptidylprolyl isomerase SurA
	STM14_RS18500	aroK	-1.97	0	shikimate kinase AroK
	STM14_RS17660	hpf	-1.97	0.00131	ribosome hibernation promoting factor
	STM14_RS10370	znuC	-1.96	0	zinc ABC transporter ATP-binding protein ZnuC
	STM14_RS14580	pheA	-1.96	0	bifunctional chorismate mutase/prephenate dehydratase
	STM14_RS06455	yceD	-1.96	0.00131	23S rRNA accumulation protein YceD
	STM14_RS01655	glnD	-1.95	0	bifunctional uridylyltransferase/uridylyl-removing protein GlnD
	STM14_RS01355	lpdA	-1.94	0	dihydrolipoyl dehydrogenase
	STM14_RS11665	rfbF	-1.93	0	glucose-1-phosphate cytidylyltransferase
	STM14_RS12900	pta	-1.93	0	phosphate acetyltransferase
	STM14_RS17785	rplM	-1.91	0	50S ribosomal protein L13
	STM14_RS18145	rpsD	-1.89	0	30S ribosomal protein S4
	STM14_RS20615	ilvC	-1.88	0	ketol-acid reductoisomerase
	STM14_RS21660	ppc	-1.88	0	phosphoenolpyruvate carboxylase
	STM14_RS21345	sodA	-1.87	0	superoxide dismutase
	STM14_RS03815	rsfS	-1.84	0	ribosome silencing factor
	STM14_RS21385	STM14_RS21385	-1.84	0	sulfate ABC transporter substrate-binding protein
	STM14_RS17665	ptsN	-1.83	0	PTS IIA-like nitrogen regulatory protein PtsN
	STM14_RS21805	rplA	-1.83	0	50S ribosomal protein L1
	STM14_RS04370	pal	-1.82	0	peptidoglycan-associated lipoprotein Pal
	STM14_RS09520	trpD	-1.8	0	bifunctional anthranilate synthase glutamate amidotransferase component TrpG/anthranilate phosphoribosyltransferase TrpD
	STM14_RS16250	lysS	-1.79	0	lysine--tRNA ligase
	STM14_RS18250	rplB	-1.79	0	50S ribosomal protein L2
	STM14_RS06315	pyrC	-1.78	0	dihydroorotase
	STM14_RS17450	nlpI	-1.77	0	lipoprotein NlpI
	STM14_RS04810	mntR	-1.75	0	manganese-binding transcriptional regulator MntR
	STM14_RS14595	aroF	-1.75	0	3-deoxy-7-phosphoheptulonate synthase AroF
	STM14_RS18315	tusC	-1.75	0	sulfurtransferase complex subunit TusC
	STM14_RS09475	topA	-1.75	0.01431	type I DNA topoisomerase
	STM14_RS09925	dsbB	-1.74	0	disulfide bond formation protein DsbB
	STM14_RS17460	rpsO	-1.72	0	30S ribosomal protein S15
	STM14_RS05350	cmk	-1.71	0	(d)CMP kinase
	STM14_RS17455	pnp	-1.7	0	polyribonucleotide nucleotidyltransferase
	STM14_RS18205	rplE	-1.7	0	50S ribosomal protein L5
	STM14_RS18140	rpoA	-1.69	0	DNA-directed RNA polymerase subunit alpha
	STM14_RS06560	ndh	-1.68	0	NADH-quinone dehydrogenase
	STM14_RS10365	znuA	-1.68	0	zinc ABC transporter substrate-binding protein ZnuA
	STM14_RS17535	rlmE	-1.68	0	23S rRNA (uridine(2552)-2'-O)-methyltransferase RlmE
	STM14_RS18620	nfuA	-1.68	0	Fe-S biogenesis protein NfuA
	STM14_RS10375	znuB	-1.66	0	zinc ABC transporter permease subunit ZnuB
	STM14_RS19000	pitA	-1.64	0	inorganic phosphate transporter PitA
	STM14_RS18230	rplP	-1.61	0	50S ribosomal protein L16
	STM14_RS20985	trkH	-1.61	0	Trk system potassium transporter TrkH
	STM14_RS13715	STM14_RS13715	-1.61	0.0229	DnaA inactivator Hda
	STM14_RS17565	STM14_RS17565	-1.6	0	DMT family transporter
	STM14_RS03530	STM14_RS03530	-1.59	0	TonB-dependent siderophore receptor
	STM14_RS15800	eno	-1.59	0	phosphopyruvate hydratase
	STM14_RS20590	ilvD	-1.59	0	dihydroxy-acid dehydratase
	STM14_RS14450	rseA	-1.59	0.00985	anti-sigma-E factor RseA
	STM14_RS18110	trkA	-1.58	0	Trk system potassium transporter TrkA
	STM14_RS09810	ychF	-1.58	0.00131	redox-regulated ATPase YchF
	STM14_RS00580	thrB	-1.57	0	homoserine kinase
	STM14_RS19660	waaO	-1.57	0	lipopolysaccharide 3-alpha-galactosyltransferase
	STM14_RS20450	mnmG	-1.57	0	tRNA uridine-5-carboxymethylaminomethyl(34) synthesis enzyme MnmG
	STM14_RS20805	xerC	-1.56	0.01202	tyrosine recombinase XerC
	STM14_RS02715	thiL	-1.55	0	thiamine-phosphate kinase
	STM14_RS26455	yrbN	-1.55	0.0229	protein YrbN
	STM14_RS20310	STM14_RS20310	-1.53	0	retron St85 family RNA-directed DNA polymerase
	STM14_RS23040	priB	-1.53	0	primosomal replication protein N
	STM14_RS01825	gmhB	-1.51	0	D-glycero-beta-D-manno-heptose 1,7-bisphosphate 7-phosphatase
	STM14_RS04100	pgm	-1.51	0	phosphoglucomutase (alpha-D-glucose-1,6-bisphosphate-dependent)
	STM14_RS14610	rplS	-1.51	0	50S ribosomal protein L19
	STM14_RS20290	mnmE	-1.51	0	tRNA uridine-5-carboxymethylaminomethyl(34) synthesis GTPase MnmE
	STM14_RS17120	rpsU	-1.51	0.00261	30S ribosomal protein S21
	STM14_RS08095	pdxH	-1.5	0	pyridoxamine 5'-phosphate oxidase
	STM14_RS18175	rpmD	-1.5	0	50S ribosomal protein L30
	STM14_RS11655	rfbH	-1.49	0	lipopolysaccharide biosynthesis protein RfbH
	STM14_RS20595	ilvA	-1.49	0	threonine ammonia-lyase, biosynthetic
	STM14_RS17475	infB	-1.47	0	translation initiation factor IF-2
	STM14_RS00575	thrA	-1.46	0	bifunctional aspartate kinase/homoserine dehydrogenase I
	STM14_RS07745	pykF	-1.46	0	pyruvate kinase PykF
	STM14_RS14455	rpoE	-1.46	0	RNA polymerase sigma factor RpoE
	STM14_RS20345	phoU	-1.45	0	phosphate signaling complex protein PhoU
	STM14_RS01700	rseP	-1.44	0	sigma E protease regulator RseP
	STM14_RS05780	pyrD	-1.44	0	quinone-dependent dihydroorotate dehydrogenase
	STM14_RS09755	sirB1	-1.44	0	invasion regulator SirB1
	STM14_RS03555	fepC	-1.42	0	iron-enterobactin ABC transporter ATP-binding protein
	STM14_RS18185	rplR	-1.42	0	50S ribosomal protein L18
	STM14_RS19635	rfaL	-1.42	0	O-antigen ligase RfaL
	STM14_RS06465	plsX	-1.4	0	phosphate acyltransferase PlsX
	STM14_RS12995	STM14_RS12995	-1.39	0	UbiX family flavin prenyltransferase
	STM14_RS20800	STM14_RS20800	-1.39	0.0153	DUF484 domain-containing protein
	STM14_RS19775	rpoZ	-1.38	0	DNA-directed RNA polymerase subunit omega
	STM14_RS07310	gapA	-1.37	0	glyceraldehyde-3-phosphate dehydrogenase
	STM14_RS09365	sapD	-1.37	0	peptide ABC transporter ATP-binding protein SapD
	STM14_RS01375	acnB	-1.35	0	bifunctional aconitate hydratase 2/2-methylisocitrate dehydratase
	STM14_RS01020	apaH	-1.34	0	bis(5'-nucleosyl)-tetraphosphatase (symmetrical) ApaH
	STM14_RS18300	rpsG	-1.32	0	30S ribosomal protein S7
	STM14_RS07540	rplT	-1.31	0	50S ribosomal protein L20
	STM14_RS18945	tusA	-1.31	0	sulfurtransferase TusA
	STM14_RS16450	speB	-1.31	0.01315	agmatinase
	STM14_RS13845	rodZ	-1.3	0	cytoskeleton protein RodZ
	STM14_RS17920	mreD	-1.3	0	rod shape-determining protein MreD
	STM14_RS11810	dcd	-1.29	0	dCTP deaminase
	STM14_RS17780	rpsI	-1.29	0	30S ribosomal protein S9
	STM14_RS19585	STM14_RS19585	-1.29	0.01753	rhodanese-like domain-containing protein
	STM14_RS10340	zwf	-1.28	0	glucose-6-phosphate dehydrogenase
	STM14_RS18245	rpsS	-1.27	0	30S ribosomal protein S19
	STM14_RS18260	rplD	-1.27	0	50S ribosomal protein L4
	STM14_RS05235	cydD	-1.25	0	cysteine/glutathione ABC transporter permease/ATP-binding protein CydD
	STM14_RS16405	pgk	-1.25	0	phosphoglycerate kinase
	STM14_RS01505	pcnB	-1.24	0	polynucleotide adenylyltransferase PcnB
	STM14_RS18195	rpsH	-1.24	0	30S ribosomal protein S8
	STM14_RS09370	sapF	-1.23	0	peptide ABC transporter ATP-binding protein SapF
	STM14_RS11685	rfbD	-1.23	0	dTDP-4-dehydrorhamnose reductase
	STM14_RS18135	rplQ	-1.22	0	50S ribosomal protein L17
	STM14_RS22880	miaA	-1.22	0	tRNA (adenosine(37)-N6)-dimethylallyltransferase MiaA
	STM14_RS18310	tusB	-1.22	0.00387	sulfurtransferase complex subunit TusB
	STM14_RS04290	sdhB	-1.22	0.03121	succinate dehydrogenase iron-sulfur subunit SdhB
	STM14_RS11640	rfbV	-1.21	0	abequosyltransferase RfbV
	STM14_RS21810	rplJ	-1.21	0	50S ribosomal protein L10
	STM14_RS18470	trpS	-1.2	0.00131	tryptophan--tRNA ligase
	STM14_RS19735	pyrE	-1.2	0.00513	orotate phosphoribosyltransferase
	STM14_RS10710	fliD	-1.19	0	flagellar filament capping protein FliD
	STM14_RS19710	rpmB	-1.19	0	50S ribosomal protein L28
	STM14_RS20410	atpG	-1.19	0	F0F1 ATP synthase subunit gamma
	STM14_RS13140	prmB	-1.18	0	50S ribosomal protein L3 N(5)-glutamine methyltransferase
	STM14_RS21380	pfkA	-1.18	0.01096	6-phosphofructokinase
	STM14_RS09360	sapC	-1.17	0	peptide ABC transporter permease SapC
	STM14_RS10715	fliS	-1.16	0.04037	flagellar export chaperone FliS
	STM14_RS05840	ompA	-1.15	0	porin OmpA
	STM14_RS19655	rfaJ	-1.15	0	lipopolysaccharide 1,2-glucosyltransferase RfaJ
	STM14_RS04745	ybiB	-1.14	0	DNA-binding protein YbiB
	STM14_RS11645	STM14_RS11645	-1.14	0	MATE family efflux transporter
	STM14_RS11615	STM14_RS11615	-1.13	0	undecaprenyl-phosphate galactose phosphotransferase
	STM14_RS11650	STM14_RS11650	-1.13	0	CDP-abequose synthase
	STM14_RS16440	tkt	-1.13	0	transketolase
	STM14_RS02695	nrdR	-1.12	0.01644	transcriptional regulator NrdR
	STM14_RS04320	cydA	-1.11	0	cytochrome ubiquinol oxidase subunit I
	STM14_RS15825	relA	-1.11	0	GTP diphosphokinase
	STM14_RS09765	prmC	-1.11	0.00131	peptide chain release factor N(5)-glutamine methyltransferase
	STM14_RS03770	lipA	-1.11	0.02082	lipoyl synthase
	STM14_RS16345	pepP	-1.1	0	Xaa-Pro aminopeptidase
	STM14_RS17485	rimP	-1.1	0	ribosome maturation factor RimP
	STM14_RS21570	metL	-1.1	0	bifunctional aspartate kinase/homoserine dehydrogenase II
	STM14_RS14615	trmD	-1.1	0.00131	tRNA (guanosine(37)-N1)-methyltransferase TrmD
	STM14_RS23370	ridA	-1.1	0.03121	2-iminobutanoate/2-iminopropanoate deaminase
	STM14_RS18150	rpsK	-1.09	0	30S ribosomal protein S11
	STM14_RS05230	cydC	-1.07	0	cysteine/glutathione ABC transporter ATP-binding protein/permease CydC
	STM14_RS20550	STM14_RS20550	-1.07	0.03312	tRNA-Trp
	STM14_RS18395	crp	-1.06	0	cAMP-activated global transcriptional regulator CRP
	STM14_RS00785	rpsT	-1.04	0	30S ribosomal protein S20
	STM14_RS17695	arcB	-1.04	0	aerobic respiration two-component sensor histidine kinase ArcB
	STM14_RS16270	xerD	-1.03	0	site-specific tyrosine recombinase XerD
	STM14_RS04325	cydB	-1.02	0	cytochrome d ubiquinol oxidase subunit II
	STM14_RS09350	sapA	-1.02	0	peptide ABC transporter substrate-binding protein SapA
	STM14_RS21690	sthA	-1.02	0	Si-specific NAD(P)(+) transhydrogenase
	STM14_RS01820	metN	-1.01	0	methionine ABC transporter ATP-binding protein MetN
	STM14_RS17805	degS	-1.01	0	outer membrane-stress sensor serine endopeptidase DegS
	STM14_RS05250	ftsK	-1	0	DNA translocase FtsK
	STM14_RS12330	rplY	-1	0	50S ribosomal protein L25
	STM14_RS05245	lrp	-1	0.00131	leucine-responsive transcriptional regulator Lrp
	STM14_RS00270	STM14_RS00270	-2.7	0	AAA family ATPase
	STM14_RS00275	STM14_RS00275	-2.42	0	ParB/RepB/Spo0J family partition protein
Positively selected Salmonella genes in LM	STM14_RS22385	STM14_RS22385	1.18	0	EAL domain-containing protein
	STM14_RS19175	bcsG	1.36	0.00131	cellulose biosynthesis protein BcsG
	STM14_RS19640	STM14_RS19640	1.47	0	lipopolysaccharide N-acetylglucosaminyltransferase
	STM14_RS19110	pdeH	1.65	0	cyclic-guanylate-specific phosphodiesterase
	STM14_RS07520	STM14_RS07520	2.35	0	O-antigen polymerase
	STM14_RS23170	iolR	2.9	0	myo-inositol utilization transcriptional regulator IolR
	STM14_RS00020	repA	1.13	0	replication regulatory protein RepA

## Sheet: S4 RT-qPCR primers
Supplementary Table S4: RT-qPCR primers used in this study
Plant	Gene	Name	Sequence (5’→3’)
Arabidopsis	actin	ASO7/actin2FceI	GGAAGGATCTGTACGGTAAC
		ASO8/actin2RceI	TGTGAACGATTCCTGGACCT
	PR1	AtPR1 q-pcr F	GGAGCGGTAGGCGTAGGTCCC
		AtPR1 q-pcr R	CCCACGAGGATCATAGTTGC
	PR2	PR2 fr	TCTTGAACCCACTTGTCGGC
		PR2 rv	GGCTCTGACATCGAGCTCATC
	PR3	q-pcr PR3 frw	GACGCCGACCGTGCCGCCGGG
		q-pcr PR3 rev	CGGCGACTCTCCCGTCTTGGCC
Lettuce	actin	LsACT-fwd	AGGTGTCATGGTTGGCATGGGA
		LsACT-rev	TGTTCTTCAGGGGCGACACG
	PR1	FPPR1	GGTACACGGCTTATGGTCAAACAG
		RPPR1	TCCATAAGCCACCAAATCAGCATC
	PR5	FPPR5	TGCCTCGGAAGATTAGTGGGGATAG
		RPPR5	CGCCGTCAATACCGCTTTTACA

## Sheet: S5 Oligos (Tn-Seq) 
Supplementary Table S5: Adaptors used in Tn-Seq approach
Oligo name	Mod5'	Sequence (5’→3’)	Mod3'	Reference
Bu038-1		TTC-CCT-ACA-CGA-CGC-TCT-TCC-GAT-CTA-TAC-CNN		This study
Bu042-1	Phosphate	GGT-ATA-GAT-CGG-AAG-AGC-GTC-GTG-TAG-GGA-AAG-AGT	Phosphate	This study
Bu040-2		TTC-CCT-ACA-CGA-CGC-TCT-TCC-GAT-CTT-CTA-GNN		This study
Bu043-2	Phosphate	CTA-GAA-GAT-CGG-AAG-AGC-GTC-GTG-TAG-GGA-AAG-AGT	Phosphate	This study
Bu070-3		TTC-CCT-ACA-CGA-CGC-TCT-TCC-GAT-CTG-CAG-CNN		This study
Bu071-3	Phosphate	GCT-GCA-GAT-CGG-AAG-AGC-GTC-GTG-TAG-GGA-AAG-AGT	Phosphate	This study
Bu104-9		TTC-CCT-ACA-CGA-CGC-TCT-TCC-GAT-CTA-GCT-CNN		This study
Bu105-9	Phosphate	GAG-CTA-GAT-CGG-AAG-AGC-GTC-GTG-TAG-GGA-AAG-AGT	Phosphate	This study
Bu106-10		TTC-CCT-ACA-CGA-CGC-TCT-TCC-GAT-CTT-GAC-TNN		This study
Bu107-10	Phosphate	AGT-CAA-GAT-CGG-AAG-AGC-GTC-GTG-TAG-GGA-AAG-AGT	Phosphate	This study
Bu116-15		TTC-CCT-ACA-CGA-CGC-TCT-TCC-GAT-CTC-TAC-ANN		This study
Bu117-15	Phosphate	TGT-AGA-GAT-CGG-AAG-AGC-GTC-GTG-TAG-GGA-AAG-AGT	Phosphate	This study
Bu128-21		TTC-CCT-ACA-CGA-CGC-TCT-TCC-GAT-CTC-ATG-CNN		This study
Bu129-21	Phosphate	GCA-TGA-GAT-CGG-AAG-AGC-GTC-GTG-TAG-GGA-AAG-AGT	Phosphate	This study
Bu130-22		TTC-CCT-ACA-CGA-CGC-TCT-TCC-GAT-CTT-CAC-GNN		This study
Bu131-22	Phosphate	CGT-GAA-GAT-CGG-AAG-AGC-GTC-GTG-TAG-GGA-AAG-AGT	Phosphate	This study
Bu132-23		TTC-CCT-ACA-CGA-CGC-TCT-TCC-GAT-CTG-ATC-GNN		This study
Bu133-23	Phosphate	CGA-TCA-GAT-CGG-AAG-AGC-GTC-GTG-TAG-GGA-AAG-AGT	Phosphate	This study
